# Supplementary material for: Avian diversity patterns across residential neighbourhoods of different development stages: Insights from a subtropical waterfront metropolis in China
Source: Biodivers Data J. 2025 Nov 5;13:e171169. doi: 10.3897/BDJ.13.e171169 (PMC12612849; doi:10.3897/BDJ.13.e171169)
Supplement: Supplementary material 1 — One-year bird survey data [file bdj-13-e171169-s001.xlsx]

## Sheet: bird data
Transect name	Bird Latin name	Number	Group	Season
JNSGX-1	Zosterops simplex	1	Y1	Spring
JNSGX-1	Pycnonotus sinensis	1	Y1	Spring
JNSGX-1	Turdus merula	1	Y1	Spring
JNSGX-1	Parus minor	1	Y1	Spring
JNSGX-1	Passer montanus	2	Y1	Spring
JNSGX-1	Hirundo rustica	1	Y1	Spring
RQJJ-1	Copsychus saularis	1	Y1	Spring
RQJJ-1	Pycnonotus sinensis	2	Y1	Spring
RQJJ-1	Pycnonotus jocosus	1	Y1	Spring
RQJJ-1	Chloris sinica	1	Y1	Spring
RQJJ-1	Zosterops simplex	4	Y1	Spring
RQJJ-1	Turdus merula	1	Y1	Spring
RQJJ-2	Turdus merula	1	Y1	Spring
RQJJ-2	Pycnonotus sinensis	3	Y1	Spring
RQJJ-2	Turdus merula	1	Y1	Spring
RQJJ-2	Spilopelia chinensis	1	Y1	Spring
RQJJ-2	Pycnonotus sinensis	1	Y1	Spring
RQJJ-2	Parus minor	1	Y1	Spring
RQJJ-2	Prinia flaviventris	1	Y1	Spring
RQJJ-2	Zosterops simplex	2	Y1	Spring
RQJJ-3	Passer montanus	7	Y1	Spring
RQJJ-3	Turdus merula	2	Y1	Spring
RQJJ-3	Urocissa erythroryncha	2	Y1	Spring
RQJJ-3	Copsychus saularis	1	Y1	Spring
RQJJ-3	Pycnonotus sinensis	2	Y1	Spring
RQJJ-3	Phoenicurus auroreus	1	Y1	Spring
RQJJ-3	Spilopelia chinensis	1	Y1	Spring
BSFZ-1	Pycnonotus sinensis	3	Y1	Spring
BSFZ-1	Nycticorax nycticorax	1	Y1	Spring
BSFZ-1	Turdus merula	2	Y1	Spring
BSFZ-1	Lonchura striata	2	Y1	Spring
DHHY-1	Parus minor	1	Y1	Spring
DHHY-1	Passer montanus	1	Y1	Spring
DHHY-1	Pycnonotus sinensis	1	Y1	Spring
JLTH-1	Turdus merula	3	Y1	Spring
JLTH-1	Pycnonotus sinensis	1	Y1	Spring
JLTH-1	Spilopelia chinensis	1	Y1	Spring
JLTH-2	Turdus merula	3	Y1	Spring
JLTH-2	Motacilla flava	1	Y1	Spring
JLTH-2	Pycnonotus sinensis	3	Y1	Spring
JLTH-2	Passer montanus	12	Y1	Spring
JLMJ-1	Copsychus saularis	2	Y1	Spring
JLMJ-1	Pycnonotus sinensis	1	Y1	Spring
JLMJ-1	Orthotomus sutorius	1	Y1	Spring
JLMJ-1	Turdus merula	4	Y1	Spring
JLMJ-1	Pycnonotus jocosus	2	Y1	Spring
JLMJ-1	Aethopyga christinae	1	Y1	Spring
JLMJ-1	Motacilla alba	1	Y1	Spring
BJLJ-1	Zosterops simplex	3	Y1	Spring
BJLJ-1	Spodiopsar sericeus	4	Y1	Spring
BJLJ-1	Pycnonotus sinensis	1	Y1	Spring
BJLJ-1	Zosterops simplex	1	Y1	Spring
BJLJ-1	Anthus hodgsoni	2	Y1	Spring
BJLJ-1	Spilopelia chinensis	1	Y1	Spring
BJLJ-2	Zosterops simplex	8	Y1	Spring
BJLJ-2	Pycnonotus sinensis	3	Y1	Spring
BJLJ-2	Parus minor	1	Y1	Spring
BJLJ-2	Prinia flaviventris	1	Y1	Spring
BJLJ-2	Orthotomus sutorius	1	Y1	Spring
BJLJ-2	Turdus merula	2	Y1	Spring
BJLJ-2	Aethopyga christinae	1	Y1	Spring
XJMZ-1	Hypsipetes leucocephalus	1	Y1	Spring
XJMZ-1	Urocissa erythroryncha	1	Y1	Spring
XJMZ-1	Phylloscopus proregulus	1	Y1	Spring
XJMZ-1	Zosterops simplex	3	Y1	Spring
XJMZ-1	Spilopelia chinensis	1	Y1	Spring
XJMZ-2	Pycnonotus sinensis	4	Y1	Spring
XJMZ-2	Turdus merula	2	Y1	Spring
XJMZ-2	Aethopyga christinae	1	Y1	Spring
XJMZ-2	Parus minor	1	Y1	Spring
XJMZ-2	Zosterops simplex	3	Y1	Spring
XJMZ-2	Pycnonotus jocosus	2	Y1	Spring
XJMZ-3	Turdus merula	1	Y1	Spring
XJMZ-3	Passer montanus	6	Y1	Spring
XJMZ-3	Copsychus saularis	1	Y1	Spring
XJMZ-3	Turdus merula	2	Y1	Spring
XJMZ-3	Pycnonotus sinensis	1	Y1	Spring
XJMZ-3	Pycnonotus jocosus	2	Y1	Spring
XJMZ-4	Zosterops simplex	1	Y1	Spring
XJMZ-4	Turdus merula	1	Y1	Spring
XJMZ-4	Parus minor	3	Y1	Spring
XJMZ-5	Pycnonotus jocosus	2	Y1	Spring
XJMZ-5	Pycnonotus sinensis	3	Y1	Spring
XJMZ-5	Zosterops simplex	3	Y1	Spring
XJMZ-5	Passer montanus	2	Y1	Spring
XJMZ-5	Orthotomus sutorius	1	Y1	Spring
TPYC-1	Spilopelia chinensis	1	Y1	Spring
TPYC-1	Passer montanus	4	Y1	Spring
TPYC-1	Turdus merula	2	Y1	Spring
TPYC-1	Pycnonotus jocosus	2	Y1	Spring
TPYC-1	Pycnonotus sinensis	2	Y1	Spring
TPYC-1	Zosterops simplex	8	Y1	Spring
XCXQ-1	Motacilla alba	1	Y1	Spring
XCXQ-1	Hirundo rustica	3	Y1	Spring
XCXQ-1	Acridotheres cristatellus	2	Y1	Spring
JSJY-1	Hirundo rustica	2	Y1	Spring
JSJY-1	Passer montanus	3	Y1	Spring
JSJY-1	Zosterops simplex	6	Y1	Spring
JSJY-1	Chloris sinica	2	Y1	Spring
JSJY-1	Turdus merula	3	Y1	Spring
JSJY-1	Gracupica nigricollis	4	Y1	Spring
JSJY-2	Pycnonotus jocosus	2	Y1	Spring
JSJY-2	Orthotomus sutorius	2	Y1	Spring
JSJY-2	Passer montanus	3	Y1	Spring
JSJY-2	Turdus merula	3	Y1	Spring
JSJY-2	Pycnonotus sinensis	2	Y1	Spring
JSJY-2	Zosterops simplex	5	Y1	Spring
JBJC-1	Spilopelia chinensis	3	Y1	Spring
JBJC-1	Pycnonotus jocosus	1	Y1	Spring
JBJC-1	Aethopyga christinae	1	Y1	Spring
JBJC-1	Pycnonotus sinensis	2	Y1	Spring
JBJC-2	Acridotheres cristatellus	2	Y1	Spring
JBJC-2	Passer montanus	4	Y1	Spring
JBJC-2	Turdus merula	2	Y1	Spring
JNSGX-1	Turdus merula	3	Y1	Spring
JNSGX-1	Lonchura striata	3	Y1	Spring
JNSGX-1	Spilopelia chinensis	1	Y1	Spring
RQJJ-1	Lonchura striata	1	Y1	Spring
RQJJ-1	Passer montanus	3	Y1	Spring
RQJJ-1	Pycnonotus sinensis	1	Y1	Spring
RQJJ-1	Prinia flaviventris	1	Y1	Spring
RQJJ-1	Zosterops simplex	8	Y1	Spring
RQJJ-1	Pycnonotus sinensis	2	Y1	Spring
RQJJ-2	Passer montanus	4	Y1	Spring
RQJJ-2	Spilopelia chinensis	3	Y1	Spring
RQJJ-2	Zosterops simplex	7	Y1	Spring
RQJJ-2	Pycnonotus sinensis	3	Y1	Spring
RQJJ-2	Passer montanus	2	Y1	Spring
RQJJ-2	Copsychus saularis	2	Y1	Spring
RQJJ-2	Pycnonotus jocosus	1	Y1	Spring
RQJJ-3	Spilopelia chinensis	3	Y1	Spring
RQJJ-3	Passer montanus	5	Y1	Spring
RQJJ-3	Parus minor	2	Y1	Spring
RQJJ-3	Pycnonotus sinensis	3	Y1	Spring
RQJJ-3	Turdus merula	2	Y1	Spring
RQJJ-3	Hirundo rustica	1	Y1	Spring
RQJJ-3	Urocissa erythroryncha	2	Y1	Spring
RQJJ-3	Pycnonotus sinensis	1	Y1	Spring
DHHY-1	Zosterops simplex	4	Y1	Spring
DHHY-1	Spilopelia chinensis	1	Y1	Spring
DHHY-1	Passer montanus	15	Y1	Spring
BSFZ-1	Turdus merula	1	Y1	Spring
BSFZ-1	Turdus merula	2	Y1	Spring
BSFZ-1	Motacilla cinerea	1	Y1	Spring
BSFZ-1	Passer montanus	5	Y1	Spring
JLTH-1	Pycnonotus sinensis	1	Y1	Spring
JLTH-1	Copsychus saularis	1	Y1	Spring
JLTH-1	Passer montanus	4	Y1	Spring
JLTH-2	Turdus merula	3	Y1	Spring
JLTH-2	Passer montanus	8	Y1	Spring
JLMJ-1	Prinia flaviventris	1	Y1	Spring
JLMJ-1	Pycnonotus sinensis	1	Y1	Spring
JLMJ-1	Copsychus saularis	1	Y1	Spring
JLMJ-1	Spilopelia chinensis	1	Y1	Spring
JLMJ-1	Pycnonotus sinensis	2	Y1	Spring
JLMJ-1	Chloris sinica	3	Y1	Spring
JLMJ-1	Turdus merula	2	Y1	Spring
JLMJ-1	Zosterops simplex	4	Y1	Spring
JLMJ-1	Hirundo rustica	1	Y1	Spring
JLMJ-1	Passer montanus	3	Y1	Spring
BJLJ-1	Parus minor	1	Y1	Spring
BJLJ-1	Pycnonotus jocosus	4	Y1	Spring
BJLJ-1	Pycnonotus sinensis	2	Y1	Spring
BJLJ-1	Copsychus saularis	1	Y1	Spring
BJLJ-1	Turdus merula	1	Y1	Spring
BJLJ-1	Turdus merula	2	Y1	Spring
BJLJ-1	Hirundo rustica	3	Y1	Spring
BJLJ-1	Zosterops simplex	4	Y1	Spring
BJLJ-2	Zosterops simplex	2	Y1	Spring
BJLJ-2	Passer montanus	4	Y1	Spring
BJLJ-2	Aethopyga christinae	1	Y1	Spring
BJLJ-2	Spilopelia chinensis	1	Y1	Spring
BJLJ-2	Turdus merula	3	Y1	Spring
BJLJ-2	Pycnonotus sinensis	1	Y1	Spring
BJLJ-2	Pycnonotus sinensis	3	Y1	Spring
BJLJ-2	Pycnonotus jocosus	2	Y1	Spring
BJLJ-2	Orthotomus sutorius	1	Y1	Spring
BJLJ-2	Phylloscopus inornatus	1	Y1	Spring
BJLJ-2	Turdus merula	3	Y1	Spring
XJMZ-1	Motacilla alba	1	Y1	Spring
XJMZ-1	Passer montanus	4	Y1	Spring
XJMZ-1	Turdus merula	1	Y1	Spring
XJMZ-1	Urocissa erythroryncha	2	Y1	Spring
XJMZ-1	Pycnonotus sinensis	2	Y1	Spring
XJMZ-1	Spilopelia chinensis	1	Y1	Spring
XJMZ-2	Pycnonotus sinensis	1	Y1	Spring
XJMZ-2	Passer montanus	4	Y1	Spring
XJMZ-2	Turdus merula	1	Y1	Spring
XJMZ-2	Copsychus saularis	1	Y1	Spring
XJMZ-2	Zosterops simplex	4	Y1	Spring
XJMZ-2	Turdus merula	1	Y1	Spring
XJMZ-2	Urocissa erythroryncha	2	Y1	Spring
XJMZ-2	Hirundo rustica	1	Y1	Spring
XJMZ-3	Spodiopsar sericeus	4	Y1	Spring
XJMZ-3	Acridotheres cristatellus	2	Y1	Spring
XJMZ-3	Pycnonotus sinensis	3	Y1	Spring
XJMZ-3	Passer montanus	7	Y1	Spring
XJMZ-3	Turdus merula	1	Y1	Spring
XJMZ-3	Zosterops simplex	8	Y1	Spring
XJMZ-3	Copsychus saularis	1	Y1	Spring
XJMZ-3	Motacilla alba	1	Y1	Spring
XJMZ-4	Hirundo rustica	3	Y1	Spring
XJMZ-4	Parus minor	2	Y1	Spring
XJMZ-4	Pycnonotus sinensis	1	Y1	Spring
XJMZ-4	Hypsipetes leucocephalus	2	Y1	Spring
XJMZ-4	Turdus merula	2	Y1	Spring
XJMZ-4	Turdus merula	2	Y1	Spring
XJMZ-4	Pycnonotus sinensis	1	Y1	Spring
XJMZ-5	Turdus merula	2	Y1	Spring
XJMZ-5	Pycnonotus jocosus	1	Y1	Spring
XJMZ-5	Spilopelia chinensis	2	Y1	Spring
XJMZ-5	Pycnonotus sinensis	1	Y1	Spring
XJMZ-5	Zosterops simplex	3	Y1	Spring
TPYC-1	Hirundo rustica	1	Y1	Spring
TPYC-1	Passer montanus	3	Y1	Spring
TPYC-1	Pycnonotus sinensis	1	Y1	Spring
TPYC-1	Turdus merula	1	Y1	Spring
TPYC-1	Passer montanus	3	Y1	Spring
TPYC-1	Zosterops simplex	4	Y1	Spring
XCXQ-1	Passer montanus	2	Y1	Spring
XCXQ-1	Pycnonotus sinensis	1	Y1	Spring
XCXQ-1	Passer montanus	2	Y1	Spring
XCXQ-1	Passer montanus	3	Y1	Spring
JSJY-1	Passer montanus	2	Y1	Spring
JSJY-1	Spodiopsar sericeus	2	Y1	Spring
JSJY-1	Zosterops simplex	5	Y1	Spring
JSJY-1	Hypsipetes leucocephalus	1	Y1	Spring
JSJY-1	Pycnonotus sinensis	3	Y1	Spring
JSJY-1	Chloris sinica	2	Y1	Spring
JSJY-2	Turdus merula	3	Y1	Spring
JSJY-2	Alcedo atthis	1	Y1	Spring
JSJY-2	Turdus merula	2	Y1	Spring
JSJY-2	Pycnonotus sinensis	1	Y1	Spring
JSJY-2	Passer montanus	5	Y1	Spring
JSJY-2	Pycnonotus sinensis	1	Y1	Spring
JBJC-1	Turdus merula	2	Y1	Spring
JBJC-1	Pica pica	1	Y1	Spring
JBJC-1	Passer montanus	2	Y1	Spring
JBJC-1	Pycnonotus sinensis	2	Y1	Spring
JBJC-2	Zosterops simplex	5	Y1	Spring
JBJC-2	Turdus merula	3	Y1	Spring
JBJC-2	Hypsipetes leucocephalus	1	Y1	Spring
JBJC-2	Hirundo rustica	2	Y1	Spring
JBJC-2	Spilopelia chinensis	1	Y1	Spring
JBJC-2	Passer montanus	3	Y1	Spring
JNSGX-1	Turdus merula	3	Y1	Spring
JNSGX-1	Passer montanus	5	Y1	Spring
JNSGX-1	Hirundo rustica	2	Y1	Spring
JNSGX-1	Turdus merula	1	Y1	Spring
JNSGX-1	Acridotheres cristatellus	2	Y1	Spring
JNSGX-1	Copsychus saularis	1	Y1	Spring
JNSGX-1	Pycnonotus sinensis	1	Y1	Spring
JNSGX-1	Turdus merula	1	Y1	Spring
JNSGX-1	Spodiopsar sericeus	1	Y1	Spring
JNSGX-1	Zosterops simplex	6	Y1	Spring
RQJJ-1	Pica pica	2	Y1	Spring
RQJJ-1	Passer montanus	3	Y1	Spring
RQJJ-1	Spilopelia chinensis	1	Y1	Spring
RQJJ-1	Acridotheres cristatellus	1	Y1	Spring
RQJJ-1	Copsychus saularis	1	Y1	Spring
RQJJ-1	Pycnonotus sinensis	1	Y1	Spring
RQJJ-1	Turdus merula	2	Y1	Spring
RQJJ-2	Turdus merula	3	Y1	Spring
RQJJ-2	Turdus merula	1	Y1	Spring
RQJJ-2	Spilopelia chinensis	1	Y1	Spring
RQJJ-2	Zosterops simplex	4	Y1	Spring
RQJJ-2	Turdus merula	2	Y1	Spring
RQJJ-2	Zosterops simplex	1	Y1	Spring
RQJJ-2	Pycnonotus sinensis	1	Y1	Spring
RQJJ-2	Zosterops simplex	1	Y1	Spring
RQJJ-3	Passer montanus	2	Y1	Spring
RQJJ-3	Spilopelia chinensis	3	Y1	Spring
RQJJ-3	Pycnonotus sinensis	2	Y1	Spring
RQJJ-3	Turdus merula	4	Y1	Spring
RQJJ-3	Hirundo rustica	3	Y1	Spring
DHHY-1	Passer montanus	13	Y1	Spring
DHHY-1	Pycnonotus sinensis	1	Y1	Spring
DHHY-1	Turdus merula	1	Y1	Spring
BSFZ-1	Pycnonotus jocosus	3	Y1	Spring
BSFZ-1	Pycnonotus sinensis	1	Y1	Spring
BSFZ-1	Zosterops simplex	4	Y1	Spring
BSFZ-1	Turdus merula	4	Y1	Spring
BSFZ-1	Passer montanus	3	Y1	Spring
BSFZ-1	Pica pica	1	Y1	Spring
BSFZ-1	Hirundo rustica	3	Y1	Spring
BSFZ-1	Passer montanus	2	Y1	Spring
JLTH-1	Turdus merula	1	Y1	Spring
JLTH-1	Passer montanus	2	Y1	Spring
JLTH-1	Passer montanus	1	Y1	Spring
JLTH-2	Passer montanus	4	Y1	Spring
JLTH-2	Passer montanus	2	Y1	Spring
JLTH-2	Hirundo rustica	2	Y1	Spring
JLTH-2	Turdus merula	1	Y1	Spring
JLMJ-1	Pycnonotus sinensis	1	Y1	Spring
JLMJ-1	Pycnonotus sinensis	1	Y1	Spring
JLMJ-1	Passer montanus	3	Y1	Spring
JLMJ-1	Turdus merula	1	Y1	Spring
JLMJ-1	Copsychus saularis	1	Y1	Spring
JLMJ-1	Turdus merula	1	Y1	Spring
JLMJ-1	Passer montanus	2	Y1	Spring
JLMJ-1	Orthotomus sutorius	1	Y1	Spring
BJLJ-1	Turdus merula	2	Y1	Spring
BJLJ-1	Pycnonotus sinensis	3	Y1	Spring
BJLJ-1	Turdus merula	1	Y1	Spring
BJLJ-1	Hypsipetes leucocephalus	1	Y1	Spring
BJLJ-1	Zosterops simplex	5	Y1	Spring
BJLJ-1	Turdus merula	1	Y1	Spring
BJLJ-2	Pycnonotus sinensis	2	Y1	Spring
BJLJ-2	Turdus merula	2	Y1	Spring
BJLJ-2	Pycnonotus sinensis	1	Y1	Spring
BJLJ-2	Passer montanus	3	Y1	Spring
BJLJ-2	Zosterops simplex	3	Y1	Spring
BJLJ-2	Turdus merula	3	Y1	Spring
BJLJ-2	Pycnonotus sinensis	4	Y1	Spring
BJLJ-2	Copsychus saularis	1	Y1	Spring
XJMZ-1	Pterorhinus perspicillatus	6	Y1	Spring
XJMZ-1	Turdus merula	2	Y1	Spring
XJMZ-1	Pycnonotus sinensis	3	Y1	Spring
XJMZ-1	Parus minor	2	Y1	Spring
XJMZ-1	Passer montanus	2	Y1	Spring
XJMZ-1	Turdus merula	1	Y1	Spring
XJMZ-1	Copsychus saularis	1	Y1	Spring
XJMZ-1	Passer montanus	2	Y1	Spring
XJMZ-2	Passer montanus	2	Y1	Spring
XJMZ-2	Urocissa erythroryncha	3	Y1	Spring
XJMZ-2	Turdus merula	2	Y1	Spring
XJMZ-2	Pycnonotus sinensis	1	Y1	Spring
XJMZ-2	Copsychus saularis	1	Y1	Spring
XJMZ-2	Turdus merula	1	Y1	Spring
XJMZ-2	Pycnonotus sinensis	2	Y1	Spring
XJMZ-3	Turdus merula	1	Y1	Spring
XJMZ-3	Turdus merula	1	Y1	Spring
XJMZ-3	Copsychus saularis	1	Y1	Spring
XJMZ-3	Pycnonotus jocosus	1	Y1	Spring
XJMZ-3	Gracupica nigricollis	2	Y1	Spring
XJMZ-3	Spilopelia chinensis	1	Y1	Spring
XJMZ-3	Copsychus saularis	1	Y1	Spring
XJMZ-3	Pycnonotus sinensis	1	Y1	Spring
XJMZ-3	Passer montanus	3	Y1	Spring
XJMZ-3	Copsychus saularis	1	Y1	Spring
XJMZ-4	Aethopyga christinae	1	Y1	Spring
XJMZ-4	Prinia flaviventris	1	Y1	Spring
XJMZ-4	Zosterops simplex	6	Y1	Spring
XJMZ-4	Copsychus saularis	1	Y1	Spring
XJMZ-4	Pycnonotus jocosus	2	Y1	Spring
XJMZ-4	Turdus merula	3	Y1	Spring
XJMZ-5	Turdus merula	1	Y1	Spring
XJMZ-5	Turdus merula	3	Y1	Spring
XJMZ-5	Zosterops simplex	4	Y1	Spring
XJMZ-5	Pycnonotus sinensis	3	Y1	Spring
XJMZ-5	Copsychus saularis	1	Y1	Spring
XJMZ-5	Pycnonotus jocosus	2	Y1	Spring
TPYC-1	Passer montanus	7	Y1	Spring
TPYC-1	Spilopelia chinensis	1	Y1	Spring
TPYC-1	Zosterops simplex	5	Y1	Spring
TPYC-1	Passer montanus	2	Y1	Spring
TPYC-1	Pycnonotus sinensis	1	Y1	Spring
TPYC-1	Hirundo rustica	1	Y1	Spring
TPYC-1	Passer montanus	4	Y1	Spring
XCXQ-1	Turdus merula	1	Y1	Spring
XCXQ-1	Passer montanus	4	Y1	Spring
XCXQ-1	Passer montanus	4	Y1	Spring
XCXQ-1	Pycnonotus sinensis	1	Y1	Spring
XCXQ-1	Turdus merula	1	Y1	Spring
JSJY-1	Passer montanus	6	Y1	Spring
JSJY-1	Turdus merula	1	Y1	Spring
JSJY-1	Zosterops simplex	4	Y1	Spring
JSJY-1	Copsychus saularis	1	Y1	Spring
JSJY-2	Turdus merula	2	Y1	Spring
JSJY-2	Passer montanus	3	Y1	Spring
JSJY-2	Turdus merula	1	Y1	Spring
JBJC-1	Pycnonotus sinensis	1	Y1	Spring
JBJC-1	Pycnonotus sinensis	1	Y1	Spring
JBJC-1	Zosterops simplex	5	Y1	Spring
JBJC-1	Pycnonotus sinensis	1	Y1	Spring
JBJC-1	Acridotheres cristatellus	1	Y1	Spring
JBJC-1	Acridotheres cristatellus	2	Y1	Spring
JBJC-1	Copsychus saularis	1	Y1	Spring
JBJC-1	Pycnonotus sinensis	1	Y1	Spring
JBJC-1	Pycnonotus jocosus	2	Y1	Spring
JBJC-2	Passer montanus	1	Y1	Spring
JBJC-2	Passer montanus	1	Y1	Spring
JBJC-2	Passer montanus	1	Y1	Spring
JBJC-2	Turdus merula	1	Y1	Spring
JBJC-2	Turdus merula	1	Y1	Spring
JBJC-2	Pycnonotus sinensis	3	Y1	Spring
JBJC-2	Zosterops simplex	2	Y1	Spring
WSL-1	Pycnonotus sinensis	5	Y2	Spring
WSL-1	Garrulax canorus	1	Y2	Spring
WSL-1	Copsychus saularis	1	Y2	Spring
WSL-1	Spilopelia chinensis	2	Y2	Spring
WSL-1	Passer montanus	7	Y2	Spring
WSL-1	Zosterops simplex	4	Y2	Spring
WSL-1	Pycnonotus jocosus	3	Y2	Spring
WSL-2	Phylloscopus inornatus	1	Y2	Spring
WSL-2	Zosterops simplex	1	Y2	Spring
WSL-2	Passer montanus	3	Y2	Spring
WSL-2	Pycnonotus sinensis	1	Y2	Spring
WSL-2	Turdus merula	4	Y2	Spring
WSL-2	Passer montanus	6	Y2	Spring
GLTY-1	Turdus merula	3	Y2	Spring
GLTY-1	Hirundo rustica	2	Y2	Spring
GLTY-1	Turdus merula	2	Y2	Spring
GLTY-2	Copsychus saularis	1	Y2	Spring
GLTY-2	Urocissa erythroryncha	2	Y2	Spring
GLTY-2	Zosterops simplex	5	Y2	Spring
GLTY-2	Copsychus saularis	1	Y2	Spring
GLTY-3	Turdus merula	2	Y2	Spring
GLTY-3	Pycnonotus jocosus	1	Y2	Spring
GLTY-3	Spilopelia chinensis	3	Y2	Spring
GLTY-3	Aethopyga christinae	1	Y2	Spring
GLTY-3	Pycnonotus sinensis	2	Y2	Spring
GLTY-3	Passer montanus	7	Y2	Spring
JDTL-1	Turdus merula	3	Y2	Spring
JDTL-1	Aethopyga christinae	1	Y2	Spring
JDTL-1	Ixos mcclellandii	1	Y2	Spring
JDTL-1	Copsychus saularis	1	Y2	Spring
JDTL-1	Hirundo rustica	6	Y2	Spring
JDTL-1	Zosterops simplex	3	Y2	Spring
JDTL-1	Pycnonotus sinensis	1	Y2	Spring
JDTL-2	Zosterops simplex	2	Y2	Spring
JDTL-2	Acridotheres cristatellus	1	Y2	Spring
JDTL-2	Turdus merula	4	Y2	Spring
JDTL-2	Passer montanus	2	Y2	Spring
JDTL-2	Pica pica	3	Y2	Spring
JDTL-2	Parus minor	2	Y2	Spring
JDTL-2	Prinia inornata	1	Y2	Spring
JDTL-2	Copsychus saularis	1	Y2	Spring
JDTL-2	Turdus merula	1	Y2	Spring
JDTL-2	Pycnonotus sinensis	2	Y2	Spring
HRBJ-1	Copsychus saularis	2	Y2	Spring
HRBJ-1	Pycnonotus sinensis	4	Y2	Spring
HRBJ-1	Spilopelia chinensis	2	Y2	Spring
HRBJ-1	Passer montanus	1	Y2	Spring
HRBJ-1	Pycnonotus sinensis	2	Y2	Spring
HRBJ-1	Hypsipetes leucocephalus	1	Y2	Spring
HRBJ-1	Phylloscopus inornatus	1	Y2	Spring
HRBJ-1	Pycnonotus jocosus	3	Y2	Spring
HRBJ-2	Spilopelia chinensis	1	Y2	Spring
HRBJ-2	Pycnonotus jocosus	2	Y2	Spring
HRBJ-2	Turdus merula	2	Y2	Spring
HRBJ-2	Orthotomus sutorius	3	Y2	Spring
HRBJ-2	Pycnonotus sinensis	3	Y2	Spring
HRBJ-2	Parus minor	2	Y2	Spring
HRBJ-2	Passer montanus	2	Y2	Spring
HRBJ-3	Zosterops simplex	4	Y2	Spring
HRBJ-3	Hypsipetes leucocephalus	2	Y2	Spring
HRBJ-3	Pycnonotus sinensis	3	Y2	Spring
HRBJ-3	Pycnonotus sinensis	1	Y2	Spring
HRBJ-3	Passer montanus	3	Y2	Spring
HRBJ-4	Turdus merula	2	Y2	Spring
HRBJ-4	Aethopyga christinae	2	Y2	Spring
HRBJ-4	Spodiopsar sericeus	3	Y2	Spring
HRBJ-4	Orthotomus sutorius	1	Y2	Spring
BJJS-1	Copsychus saularis	1	Y2	Spring
BJJS-1	Pycnonotus sinensis	2	Y2	Spring
BJJS-1	Turdus merula	1	Y2	Spring
BJJS-1	Zosterops simplex	5	Y2	Spring
BJJS-2	Parus minor	1	Y2	Spring
BJJS-2	Pycnonotus sinensis	1	Y2	Spring
BJJS-2	Spilopelia chinensis	2	Y2	Spring
WYGJC-1	Pycnonotus jocosus	4	Y2	Spring
WYGJC-1	Motacilla alba	1	Y2	Spring
WYGJC-1	Passer montanus	2	Y2	Spring
WYGJC-1	Zosterops simplex	7	Y2	Spring
WYGJC-2	Turdus merula	2	Y2	Spring
WYGJC-2	Prinia flaviventris	1	Y2	Spring
WYGJC-2	Spilopelia chinensis	1	Y2	Spring
WYGJC-2	Pycnonotus sinensis	3	Y2	Spring
WYGJC-2	Zosterops simplex	6	Y2	Spring
WYGJC-2	Phoenicurus auroreus	1	Y2	Spring
WYGJC-2	Ardeola bacchus	1	Y2	Spring
JNSD-1	Passer montanus	4	Y2	Spring
JNSD-1	Copsychus saularis	2	Y2	Spring
JNSD-1	Turdus merula	2	Y2	Spring
JNSD-1	Pycnonotus sinensis	2	Y2	Spring
JNSD-2	Pycnonotus jocosus	2	Y2	Spring
JNSD-2	Zosterops simplex	2	Y2	Spring
JNSD-2	Motacilla alba	1	Y2	Spring
JNSD-2	Prinia inornata	1	Y2	Spring
JNSD-2	Turdus merula	6	Y2	Spring
JNSD-3	Pycnonotus sinensis	4	Y2	Spring
JNSD-3	Pycnonotus jocosus	1	Y2	Spring
JNSD-4	Turdus merula	3	Y2	Spring
JNSD-4	Passer montanus	3	Y2	Spring
JNSD-4	Pycnonotus sinensis	2	Y2	Spring
JNSD-4	Pycnonotus jocosus	1	Y2	Spring
JNSD-4	Hirundo rustica	1	Y2	Spring
JNSD-4	Copsychus saularis	1	Y2	Spring
JNSD-4	Aethopyga christinae	2	Y2	Spring
JNSD-5	Pycnonotus sinensis	1	Y2	Spring
JNSD-5	Copsychus saularis	2	Y2	Spring
JNSD-5	Urocissa erythroryncha	1	Y2	Spring
JNSD-5	Spilopelia chinensis	6	Y2	Spring
JNSD-5	Turdus merula	1	Y2	Spring
JNSD-6	Aethopyga christinae	1	Y2	Spring
JNSD-6	Pycnonotus sinensis	2	Y2	Spring
JNSD-6	Spilopelia chinensis	2	Y2	Spring
JNSD-6	Aethopyga christinae	1	Y2	Spring
JNSD-6	Pycnonotus jocosus	1	Y2	Spring
JNSD-6	Turdus merula	2	Y2	Spring
JNSD-6	Nycticorax nycticorax	1	Y2	Spring
JNSD-7	Copsychus saularis	1	Y2	Spring
JNSD-7	Parus minor	2	Y2	Spring
JNSD-7	Zosterops simplex	3	Y2	Spring
FRY-1	Pycnonotus sinensis	3	Y2	Spring
FRY-1	Turdus merula	4	Y2	Spring
FRY-1	Chloris sinica	1	Y2	Spring
FRY-1	Zosterops simplex	6	Y2	Spring
XLS-1	Hirundo rustica	2	Y2	Spring
XLS-1	Passer montanus	7	Y2	Spring
XLS-1	Spilopelia chinensis	1	Y2	Spring
XLS-2	Zosterops simplex	6	Y2	Spring
XLS-2	Passer montanus	8	Y2	Spring
XLS-2	Pycnonotus sinensis	3	Y2	Spring
XLS-2	Pycnonotus jocosus	2	Y2	Spring
SOSJC-1	Turdus merula	3	Y2	Spring
SOSJC-1	Aethopyga christinae	2	Y2	Spring
SOSJC-1	Zosterops simplex	6	Y2	Spring
SOSJC-2	Pycnonotus sinensis	2	Y2	Spring
SOSJC-2	Turdus merula	3	Y2	Spring
SOSJC-2	Spilopelia chinensis	1	Y2	Spring
SOSJC-2	Aethopyga christinae	1	Y2	Spring
SOSJC-3	Pycnonotus jocosus	1	Y2	Spring
SOSJC-3	Zosterops simplex	5	Y2	Spring
SOSJC-3	Pycnonotus sinensis	2	Y2	Spring
SOSJC-3	Hirundo rustica	3	Y2	Spring
SOSJC-3	Copsychus saularis	1	Y2	Spring
SOSJC-3	Passer montanus	2	Y2	Spring
KQXQ-1	Pycnonotus sinensis	1	Y2	Spring
KQXQ-1	Lonchura striata	2	Y2	Spring
KQXQ-1	Gracupica nigricollis	2	Y2	Spring
KQXQ-1	Turdus merula	1	Y2	Spring
KQXQ-1	Hypsipetes leucocephalus	3	Y2	Spring
KQXQ-1	Copsychus saularis	2	Y2	Spring
KQXQ-1	Acridotheres cristatellus	3	Y2	Spring
KQXQ-2	Aethopyga christinae	1	Y2	Spring
KQXQ-2	Spilopelia chinensis	2	Y2	Spring
KQXQ-2	Passer montanus	4	Y2	Spring
KQXQ-2	Acridotheres cristatellus	2	Y2	Spring
KQXQ-3	Motacilla alba	1	Y2	Spring
KQXQ-3	Pycnonotus jocosus	2	Y2	Spring
KQXQ-3	Passer montanus	4	Y2	Spring
KQXQ-3	Turdus merula	2	Y2	Spring
KQXQ-3	Spilopelia chinensis	1	Y2	Spring
KQXQ-3	Zosterops simplex	2	Y2	Spring
KQXQ-3	Pycnonotus sinensis	3	Y2	Spring
WSL-1	Zosterops simplex	2	Y2	Spring
WSL-1	Pycnonotus sinensis	3	Y2	Spring
WSL-1	Spilopelia chinensis	1	Y2	Spring
WSL-1	Pycnonotus jocosus	3	Y2	Spring
WSL-1	Pycnonotus sinensis	2	Y2	Spring
WSL-1	Passer montanus	4	Y2	Spring
WSL-1	Eudynamys scolopaceus	1	Y2	Spring
WSL-1	Prinia flaviventris	1	Y2	Spring
WSL-1	Pycnonotus jocosus	2	Y2	Spring
WSL-2	Passer montanus	8	Y2	Spring
WSL-2	Phylloscopus inornatus	1	Y2	Spring
WSL-2	Spilopelia chinensis	1	Y2	Spring
WSL-2	Turdus merula	2	Y2	Spring
WSL-2	Pycnonotus sinensis	2	Y2	Spring
GLTY-1	Turdus merula	3	Y2	Spring
GLTY-1	Spilopelia chinensis	1	Y2	Spring
GLTY-1	Hirundo rustica	3	Y2	Spring
GLTY-1	Passer montanus	1	Y2	Spring
GLTY-1	Turdus merula	1	Y2	Spring
GLTY-1	Zosterops simplex	4	Y2	Spring
GLTY-1	Pycnonotus sinensis	3	Y2	Spring
GLTY-2	Passer montanus	8	Y2	Spring
GLTY-2	Turdus merula	3	Y2	Spring
GLTY-2	Hirundo rustica	2	Y2	Spring
GLTY-2	Passer montanus	2	Y2	Spring
GLTY-2	Aethopyga christinae	1	Y2	Spring
GLTY-2	Ardeola bacchus	1	Y2	Spring
GLTY-2	Parus minor	1	Y2	Spring
GLTY-2	Pycnonotus sinensis	2	Y2	Spring
GLTY-2	Pycnonotus sinensis	2	Y2	Spring
GLTY-3	Zosterops simplex	4	Y2	Spring
GLTY-3	Turdus merula	3	Y2	Spring
GLTY-3	Motacilla alba	2	Y2	Spring
GLTY-3	Pycnonotus jocosus	6	Y2	Spring
GLTY-3	Pycnonotus sinensis	3	Y2	Spring
GLTY-3	Copsychus saularis	1	Y2	Spring
GLTY-3	Turdus merula	2	Y2	Spring
GLTY-3	Passer montanus	7	Y2	Spring
GLTY-3	Spilopelia chinensis	3	Y2	Spring
JDTL-1	Passer montanus	3	Y2	Spring
JDTL-1	Hirundo rustica	3	Y2	Spring
JDTL-1	Pycnonotus sinensis	2	Y2	Spring
JDTL-1	Ixos mcclellandii	3	Y2	Spring
JDTL-1	Alcippe hueti	1	Y2	Spring
JDTL-1	Copsychus saularis	1	Y2	Spring
JDTL-1	Turdus merula	2	Y2	Spring
JDTL-2	Zosterops simplex	8	Y2	Spring
JDTL-2	Prinia flaviventris	2	Y2	Spring
JDTL-2	Pycnonotus sinensis	2	Y2	Spring
JDTL-2	Pycnonotus sinensis	2	Y2	Spring
JDTL-2	Parus minor	1	Y2	Spring
JDTL-2	Turdus merula	3	Y2	Spring
HRBJ-1	Turdus merula	1	Y2	Spring
HRBJ-1	Passer montanus	4	Y2	Spring
HRBJ-1	Spilopelia chinensis	2	Y2	Spring
HRBJ-1	Pterorhinus perspicillatus	6	Y2	Spring
HRBJ-1	Pycnonotus sinensis	2	Y2	Spring
HRBJ-1	Turdus merula	2	Y2	Spring
HRBJ-1	Turdus merula	1	Y2	Spring
HRBJ-1	Copsychus saularis	1	Y2	Spring
HRBJ-2	Zosterops simplex	4	Y2	Spring
HRBJ-2	Hirundo rustica	3	Y2	Spring
HRBJ-2	Pycnonotus sinensis	1	Y2	Spring
HRBJ-2	Orthotomus sutorius	3	Y2	Spring
HRBJ-2	Turdus merula	2	Y2	Spring
HRBJ-2	Spilopelia chinensis	1	Y2	Spring
HRBJ-2	Hypsipetes leucocephalus	3	Y2	Spring
HRBJ-3	Pycnonotus sinensis	2	Y2	Spring
HRBJ-3	Prinia flaviventris	1	Y2	Spring
HRBJ-3	Turdus merula	2	Y2	Spring
HRBJ-3	Passer montanus	21	Y2	Spring
HRBJ-4	Turdus merula	3	Y2	Spring
HRBJ-4	Pycnonotus sinensis	1	Y2	Spring
HRBJ-4	Hemixos castanonotus	3	Y2	Spring
HRBJ-4	Spilopelia chinensis	2	Y2	Spring
BJJS-1	Parus minor	1	Y2	Spring
BJJS-1	Zosterops simplex	3	Y2	Spring
BJJS-1	Turdus merula	2	Y2	Spring
BJJS-1	Passer montanus	5	Y2	Spring
BJJS-2	Spilopelia chinensis	1	Y2	Spring
BJJS-2	Pycnonotus sinensis	2	Y2	Spring
BJJS-2	Turdus merula	1	Y2	Spring
BJJS-2	Motacilla alba	1	Y2	Spring
WYGJC-1	Passer montanus	7	Y2	Spring
WYGJC-1	Pycnonotus sinensis	1	Y2	Spring
WYGJC-1	Turdus merula	2	Y2	Spring
WYGJC-1	Parus minor	1	Y2	Spring
WYGJC-2	Prinia flaviventris	1	Y2	Spring
WYGJC-2	Chloris sinica	2	Y2	Spring
WYGJC-2	Turdus merula	2	Y2	Spring
WYGJC-2	Motacilla cinerea	1	Y2	Spring
WYGJC-2	Motacilla alba	2	Y2	Spring
WYGJC-2	Passer montanus	6	Y2	Spring
WYGJC-2	Zosterops simplex	8	Y2	Spring
JNSD-1	Turdus merula	4	Y2	Spring
JNSD-1	Pycnonotus jocosus	1	Y2	Spring
JNSD-1	Copsychus saularis	1	Y2	Spring
JNSD-1	Spilopelia chinensis	1	Y2	Spring
JNSD-1	Pycnonotus sinensis	3	Y2	Spring
JNSD-1	Zosterops simplex	8	Y2	Spring
JNSD-1	Orthotomus sutorius	1	Y2	Spring
JNSD-1	Turdus merula	1	Y2	Spring
JNSD-2	Turdus merula	1	Y2	Spring
JNSD-2	Turdus merula	2	Y2	Spring
JNSD-2	Prinia flaviventris	1	Y2	Spring
JNSD-2	Passer montanus	8	Y2	Spring
JNSD-2	Turdus merula	2	Y2	Spring
JNSD-2	Parus minor	1	Y2	Spring
JNSD-2	Spilopelia chinensis	1	Y2	Spring
JNSD-2	Urocissa erythroryncha	2	Y2	Spring
JNSD-3	Zosterops simplex	4	Y2	Spring
JNSD-3	Acridotheres cristatellus	1	Y2	Spring
JNSD-3	Pycnonotus sinensis	3	Y2	Spring
JNSD-3	Passer montanus	4	Y2	Spring
JNSD-3	Hirundo rustica	2	Y2	Spring
JNSD-3	Pycnonotus jocosus	2	Y2	Spring
JNSD-3	Turdus merula	3	Y2	Spring
JNSD-3	Turdus merula	3	Y2	Spring
JNSD-3	Zosterops simplex	1	Y2	Spring
JNSD-4	Spilopelia chinensis	1	Y2	Spring
JNSD-4	Motacilla alba	1	Y2	Spring
JNSD-4	Pycnonotus sinensis	1	Y2	Spring
JNSD-4	Passer montanus	3	Y2	Spring
JNSD-4	Pycnonotus sinensis	3	Y2	Spring
JNSD-4	Copsychus saularis	1	Y2	Spring
JNSD-4	Turdus merula	2	Y2	Spring
JNSD-4	Spilopelia chinensis	1	Y2	Spring
JNSD-5	Pycnonotus sinensis	3	Y2	Spring
JNSD-5	Zosterops simplex	2	Y2	Spring
JNSD-5	Zosterops simplex	2	Y2	Spring
JNSD-5	Passer montanus	3	Y2	Spring
JNSD-5	Gracupica nigricollis	5	Y2	Spring
JNSD-6	Pycnonotus sinensis	2	Y2	Spring
JNSD-6	Pycnonotus jocosus	1	Y2	Spring
JNSD-6	Zosterops simplex	3	Y2	Spring
JNSD-6	Egretta garzetta	4	Y2	Spring
JNSD-6	Turdus merula	1	Y2	Spring
JNSD-6	Spilopelia chinensis	3	Y2	Spring
JNSD-6	Hypsipetes leucocephalus	1	Y2	Spring
JNSD-6	Copsychus saularis	1	Y2	Spring
JNSD-7	Ardeola bacchus	1	Y2	Spring
JNSD-7	Zosterops simplex	5	Y2	Spring
JNSD-7	Pycnonotus sinensis	1	Y2	Spring
JNSD-7	Turdus merula	2	Y2	Spring
JNSD-7	Turdus merula	1	Y2	Spring
JNSD-7	Hirundo rustica	2	Y2	Spring
JNSD-7	Pycnonotus sinensis	3	Y2	Spring
FRY-1	Turdus merula	2	Y2	Spring
FRY-1	Parus minor	4	Y2	Spring
FRY-1	Passer montanus	2	Y2	Spring
FRY-1	Pycnonotus sinensis	3	Y2	Spring
FRY-1	Zosterops simplex	4	Y2	Spring
XLS-1	Passer montanus	1	Y2	Spring
XLS-1	Zosterops simplex	3	Y2	Spring
XLS-2	Zosterops simplex	5	Y2	Spring
XLS-2	Copsychus saularis	1	Y2	Spring
XLS-2	Parus minor	1	Y2	Spring
XLS-2	Pycnonotus sinensis	2	Y2	Spring
XLS-2	Passer montanus	3	Y2	Spring
XLS-2	Turdus merula	1	Y2	Spring
XLS-2	Turdus merula	2	Y2	Spring
SOSJC-1	Passer montanus	1	Y2	Spring
SOSJC-1	Turdus merula	2	Y2	Spring
SOSJC-1	Prinia inornata	1	Y2	Spring
SOSJC-1	Turdus merula	1	Y2	Spring
SOSJC-1	Pycnonotus sinensis	2	Y2	Spring
SOSJC-2	Turdus merula	3	Y2	Spring
SOSJC-2	Passer montanus	2	Y2	Spring
SOSJC-2	Turdus merula	2	Y2	Spring
SOSJC-2	Pycnonotus sinensis	2	Y2	Spring
SOSJC-2	Pycnonotus jocosus	2	Y2	Spring
SOSJC-2	Copsychus saularis	2	Y2	Spring
SOSJC-3	Passer montanus	3	Y2	Spring
SOSJC-3	Zosterops simplex	4	Y2	Spring
SOSJC-3	Pycnonotus sinensis	3	Y2	Spring
SOSJC-3	Spilopelia chinensis	1	Y2	Spring
SOSJC-3	Copsychus saularis	1	Y2	Spring
SOSJC-3	Pycnonotus sinensis	1	Y2	Spring
SOSJC-3	Turdus merula	2	Y2	Spring
KQXQ-1	Gracupica nigricollis	4	Y2	Spring
KQXQ-1	Copsychus saularis	1	Y2	Spring
KQXQ-1	Turdus merula	1	Y2	Spring
KQXQ-1	Pycnonotus jocosus	2	Y2	Spring
KQXQ-1	Orthotomus sutorius	1	Y2	Spring
KQXQ-1	Hirundo rustica	1	Y2	Spring
KQXQ-1	Acridotheres cristatellus	2	Y2	Spring
KQXQ-1	Lonchura striata	2	Y2	Spring
KQXQ-1	Turdus merula	2	Y2	Spring
KQXQ-2	Pycnonotus jocosus	2	Y2	Spring
KQXQ-2	Pycnonotus aurigaster	4	Y2	Spring
KQXQ-2	Turdus merula	1	Y2	Spring
KQXQ-2	Pycnonotus sinensis	1	Y2	Spring
KQXQ-2	Turdus merula	1	Y2	Spring
KQXQ-2	Passer montanus	6	Y2	Spring
KQXQ-2	Turdus merula	1	Y2	Spring
KQXQ-2	Pycnonotus sinensis	3	Y2	Spring
KQXQ-2	Copsychus saularis	1	Y2	Spring
KQXQ-3	Turdus merula	2	Y2	Spring
KQXQ-3	Pycnonotus jocosus	1	Y2	Spring
KQXQ-3	Pycnonotus jocosus	2	Y2	Spring
KQXQ-3	Turdus merula	1	Y2	Spring
KQXQ-3	Passer montanus	3	Y2	Spring
KQXQ-3	Zosterops simplex	4	Y2	Spring
KQXQ-3	Motacilla alba	2	Y2	Spring
KQXQ-3	Pycnonotus sinensis	1	Y2	Spring
KQXQ-3	Passer montanus	2	Y2	Spring
KQXQ-3	Pycnonotus aurigaster	1	Y2	Spring
WSL-1	Passer montanus	2	Y2	Spring
WSL-1	Hirundo rustica	5	Y2	Spring
WSL-1	Turdus merula	1	Y2	Spring
WSL-1	Pycnonotus sinensis	1	Y2	Spring
WSL-1	Turdus merula	1	Y2	Spring
WSL-1	Pycnonotus sinensis	2	Y2	Spring
WSL-1	Prinia flaviventris	1	Y2	Spring
WSL-1	Spilopelia chinensis	1	Y2	Spring
WSL-2	Spilopelia chinensis	1	Y2	Spring
WSL-2	Pycnonotus sinensis	2	Y2	Spring
WSL-2	Passer montanus	3	Y2	Spring
WSL-2	Turdus merula	3	Y2	Spring
WSL-2	Pycnonotus sinensis	3	Y2	Spring
WSL-2	Pycnonotus jocosus	1	Y2	Spring
GLTY-1	Passer montanus	3	Y2	Spring
GLTY-1	Pycnonotus jocosus	3	Y2	Spring
GLTY-1	Pycnonotus sinensis	2	Y2	Spring
GLTY-1	Turdus merula	2	Y2	Spring
GLTY-1	Hirundo rustica	1	Y2	Spring
GLTY-1	Turdus merula	2	Y2	Spring
GLTY-1	Copsychus saularis	1	Y2	Spring
GLTY-2	Urocissa erythroryncha	6	Y2	Spring
GLTY-2	Turdus merula	1	Y2	Spring
GLTY-2	Turdus merula	2	Y2	Spring
GLTY-2	Pycnonotus jocosus	1	Y2	Spring
GLTY-2	Passer montanus	3	Y2	Spring
GLTY-3	Copsychus saularis	1	Y2	Spring
GLTY-3	Turdus merula	2	Y2	Spring
GLTY-3	Pycnonotus jocosus	1	Y2	Spring
GLTY-3	Prinia flaviventris	1	Y2	Spring
GLTY-3	Passer montanus	2	Y2	Spring
JDTL-1	Passer montanus	3	Y2	Spring
JDTL-1	Passer montanus	5	Y2	Spring
JDTL-1	Zosterops simplex	1	Y2	Spring
JDTL-1	Spilopelia chinensis	1	Y2	Spring
JDTL-1	Pycnonotus jocosus	1	Y2	Spring
JDTL-1	Turdus merula	1	Y2	Spring
JDTL-1	Motacilla alba	1	Y2	Spring
JDTL-1	Turdus merula	1	Y2	Spring
JDTL-2	Urocissa erythroryncha	2	Y2	Spring
JDTL-2	Pycnonotus sinensis	1	Y2	Spring
JDTL-2	Pica pica	2	Y2	Spring
JDTL-2	Pycnonotus sinensis	1	Y2	Spring
JDTL-2	Pycnonotus jocosus	2	Y2	Spring
JDTL-2	Aethopyga christinae	1	Y2	Spring
JDTL-2	Turdus merula	2	Y2	Spring
JDTL-2	Pycnonotus sinensis	2	Y2	Spring
JDTL-2	Hirundo rustica	2	Y2	Spring
HRBJ-1	Passer montanus	3	Y2	Spring
HRBJ-1	Turdus merula	3	Y2	Spring
HRBJ-1	Turdus merula	1	Y2	Spring
HRBJ-1	Turdus merula	3	Y2	Spring
HRBJ-1	Pycnonotus sinensis	2	Y2	Spring
HRBJ-1	Turdus merula	1	Y2	Spring
HRBJ-2	Zosterops simplex	8	Y2	Spring
HRBJ-2	Turdus merula	1	Y2	Spring
HRBJ-2	Turdus merula	1	Y2	Spring
HRBJ-2	Pycnonotus sinensis	2	Y2	Spring
HRBJ-2	Pycnonotus sinensis	1	Y2	Spring
HRBJ-2	Zosterops simplex	4	Y2	Spring
HRBJ-2	Pycnonotus jocosus	2	Y2	Spring
HRBJ-2	Caprimulgus jotaka	1	Y2	Spring
HRBJ-2	Passer montanus	2	Y2	Spring
HRBJ-3	Passer montanus	1	Y2	Spring
HRBJ-3	Turdus merula	2	Y2	Spring
HRBJ-3	Pycnonotus sinensis	1	Y2	Spring
HRBJ-3	Acridotheres cristatellus	2	Y2	Spring
HRBJ-3	Spilopelia chinensis	2	Y2	Spring
HRBJ-3	Copsychus saularis	1	Y2	Spring
HRBJ-3	Passer montanus	3	Y2	Spring
HRBJ-4	Zosterops simplex	4	Y2	Spring
HRBJ-4	Turdus merula	1	Y2	Spring
HRBJ-4	Pycnonotus sinensis	3	Y2	Spring
HRBJ-4	Passer montanus	4	Y2	Spring
HRBJ-4	Turdus merula	2	Y2	Spring
HRBJ-4	Zosterops simplex	10	Y2	Spring
HRBJ-4	Hirundo rustica	1	Y2	Spring
BJJS-1	Passer montanus	3	Y2	Spring
BJJS-1	Turdus merula	1	Y2	Spring
BJJS-1	Zosterops simplex	4	Y2	Spring
BJJS-1	Acridotheres cristatellus	1	Y2	Spring
BJJS-2	Turdus merula	1	Y2	Spring
BJJS-2	Spilopelia chinensis	1	Y2	Spring
BJJS-2	Turdus merula	1	Y2	Spring
BJJS-2	Passer montanus	3	Y2	Spring
BJJS-2	Pycnonotus sinensis	1	Y2	Spring
BJJS-2	Zosterops simplex	2	Y2	Spring
WYGJC-1	Passer montanus	5	Y2	Spring
WYGJC-1	Turdus merula	3	Y2	Spring
WYGJC-1	Zosterops simplex	4	Y2	Spring
WYGJC-1	Passer montanus	3	Y2	Spring
WYGJC-1	Pycnonotus sinensis	2	Y2	Spring
WYGJC-2	Passer montanus	3	Y2	Spring
WYGJC-2	Zosterops simplex	8	Y2	Spring
WYGJC-2	Turdus merula	1	Y2	Spring
WYGJC-2	Passer montanus	3	Y2	Spring
WYGJC-2	Copsychus saularis	1	Y2	Spring
WYGJC-2	Turdus merula	1	Y2	Spring
WYGJC-2	Pycnonotus sinensis	1	Y2	Spring
WYGJC-2	Hirundo rustica	1	Y2	Spring
JNSD-1	Copsychus saularis	1	Y2	Spring
JNSD-1	Spilopelia chinensis	2	Y2	Spring
JNSD-1	Copsychus saularis	1	Y2	Spring
JNSD-1	Passer montanus	2	Y2	Spring
JNSD-1	Zosterops simplex	8	Y2	Spring
JNSD-1	Pycnonotus sinensis	2	Y2	Spring
JNSD-1	Hirundo rustica	1	Y2	Spring
JNSD-1	Turdus merula	1	Y2	Spring
JNSD-1	Turdus merula	5	Y2	Spring
JNSD-2	Turdus merula	1	Y2	Spring
JNSD-2	Turdus merula	5	Y2	Spring
JNSD-2	Copsychus saularis	1	Y2	Spring
JNSD-2	Passer montanus	1	Y2	Spring
JNSD-2	Copsychus saularis	1	Y2	Spring
JNSD-2	Pycnonotus sinensis	2	Y2	Spring
JNSD-2	Passer montanus	3	Y2	Spring
JNSD-3	Turdus merula	2	Y2	Spring
JNSD-3	Zosterops simplex	13	Y2	Spring
JNSD-3	Pycnonotus sinensis	1	Y2	Spring
JNSD-3	Passer montanus	2	Y2	Spring
JNSD-3	Turdus merula	4	Y2	Spring
JNSD-3	Passer montanus	4	Y2	Spring
JNSD-4	Passer montanus	3	Y2	Spring
JNSD-4	Acridotheres cristatellus	1	Y2	Spring
JNSD-4	Turdus merula	1	Y2	Spring
JNSD-4	Passer montanus	4	Y2	Spring
JNSD-4	Spilopelia chinensis	1	Y2	Spring
JNSD-4	Pycnonotus sinensis	1	Y2	Spring
JNSD-4	Zosterops simplex	6	Y2	Spring
JNSD-4	Turdus merula	2	Y2	Spring
JNSD-5	Spilopelia chinensis	1	Y2	Spring
JNSD-5	Passer montanus	5	Y2	Spring
JNSD-5	Turdus merula	6	Y2	Spring
JNSD-5	Passer montanus	7	Y2	Spring
JNSD-5	Pycnonotus sinensis	1	Y2	Spring
JNSD-5	Zosterops simplex	3	Y2	Spring
JNSD-6	Ardeola bacchus	2	Y2	Spring
JNSD-6	Zosterops simplex	3	Y2	Spring
JNSD-6	Turdus merula	1	Y2	Spring
JNSD-6	Copsychus saularis	2	Y2	Spring
JNSD-6	Zosterops simplex	5	Y2	Spring
JNSD-6	Spilopelia chinensis	1	Y2	Spring
JNSD-6	Turdus merula	2	Y2	Spring
JNSD-6	Ardeola bacchus	2	Y2	Spring
JNSD-7	Zosterops simplex	15	Y2	Spring
JNSD-7	Turdus merula	3	Y2	Spring
JNSD-7	Copsychus saularis	2	Y2	Spring
JNSD-7	Pycnonotus sinensis	1	Y2	Spring
JNSD-7	Pycnonotus sinensis	1	Y2	Spring
JNSD-7	Turdus merula	4	Y2	Spring
FRY-1	Turdus merula	1	Y2	Spring
FRY-1	Zosterops simplex	3	Y2	Spring
FRY-1	Parus minor	5	Y2	Spring
FRY-1	Spilopelia chinensis	1	Y2	Spring
FRY-1	Turdus merula	1	Y2	Spring
FRY-1	Passer montanus	3	Y2	Spring
FRY-1	Pycnonotus sinensis	2	Y2	Spring
FRY-1	Zosterops simplex	2	Y2	Spring
FRY-1	Hirundo rustica	1	Y2	Spring
XLS-1	Passer montanus	3	Y2	Spring
XLS-1	Zosterops simplex	1	Y2	Spring
XLS-1	Turdus merula	1	Y2	Spring
XLS-1	Copsychus saularis	1	Y2	Spring
XLS-2	Copsychus saularis	4	Y2	Spring
XLS-2	Pycnonotus sinensis	1	Y2	Spring
XLS-2	Pycnonotus jocosus	2	Y2	Spring
XLS-2	Turdus merula	2	Y2	Spring
SOSJC-1	Zosterops simplex	11	Y2	Spring
SOSJC-1	Pycnonotus sinensis	1	Y2	Spring
SOSJC-1	Turdus merula	1	Y2	Spring
SOSJC-2	Turdus merula	1	Y2	Spring
SOSJC-2	Pycnonotus sinensis	1	Y2	Spring
SOSJC-2	Turdus merula	1	Y2	Spring
SOSJC-2	Hirundo rustica	2	Y2	Spring
SOSJC-3	Zosterops simplex	8	Y2	Spring
SOSJC-3	Turdus merula	2	Y2	Spring
SOSJC-3	Pycnonotus sinensis	1	Y2	Spring
SOSJC-3	Copsychus saularis	1	Y2	Spring
SOSJC-3	Spodiopsar sericeus	1	Y2	Spring
SOSJC-3	Zosterops simplex	9	Y2	Spring
KQXQ-1	Hirundo rustica	5	Y2	Spring
KQXQ-1	Turdus merula	1	Y2	Spring
KQXQ-1	Spilopelia chinensis	1	Y2	Spring
KQXQ-1	Pycnonotus jocosus	2	Y2	Spring
KQXQ-1	Zosterops simplex	1	Y2	Spring
KQXQ-1	Acridotheres cristatellus	5	Y2	Spring
KQXQ-1	Spodiopsar sericeus	4	Y2	Spring
KQXQ-1	Pycnonotus sinensis	2	Y2	Spring
KQXQ-1	Copsychus saularis	1	Y2	Spring
KQXQ-1	Turdus merula	1	Y2	Spring
KQXQ-1	Passer montanus	2	Y2	Spring
KQXQ-1	Pterorhinus perspicillatus	2	Y2	Spring
KQXQ-1	Spilopelia chinensis	1	Y2	Spring
KQXQ-2	Copsychus saularis	3	Y2	Spring
KQXQ-2	Pycnonotus sinensis	4	Y2	Spring
KQXQ-2	Pycnonotus jocosus	11	Y2	Spring
KQXQ-2	Turdus merula	1	Y2	Spring
KQXQ-2	Passer montanus	1	Y2	Spring
KQXQ-2	Turdus merula	1	Y2	Spring
KQXQ-2	Spodiopsar sericeus	2	Y2	Spring
KQXQ-2	Acridotheres cristatellus	2	Y2	Spring
KQXQ-2	Hirundo rustica	1	Y2	Spring
KQXQ-2	Pycnonotus sinensis	3	Y2	Spring
KQXQ-3	Passer montanus	2	Y2	Spring
KQXQ-3	Copsychus saularis	1	Y2	Spring
KQXQ-3	Zosterops simplex	2	Y2	Spring
KQXQ-3	Turdus merula	1	Y2	Spring
KQXQ-3	Hirundo rustica	2	Y2	Spring
KQXQ-3	Pycnonotus jocosus	3	Y2	Spring
KQXQ-3	Turdus merula	1	Y2	Spring
KQXQ-3	Pycnonotus jocosus	1	Y2	Spring
JXJY-1	Passer montanus	3	Y3	Spring
JXJY-1	Pycnonotus sinensis	1	Y3	Spring
JXJY-1	Turdus merula	1	Y3	Spring
JXJY-1	Aegithalos concinnus	7	Y3	Spring
JXJY-2	Prinia flaviventris	1	Y3	Spring
JXJY-2	Passer montanus	4	Y3	Spring
JXJY-2	Pycnonotus sinensis	2	Y3	Spring
JXJY-2	Turdus merula	2	Y3	Spring
JXJY-2	Hirundo rustica	1	Y3	Spring
JXJY-2	Hypsipetes leucocephalus	2	Y3	Spring
JXJY-2	Motacilla alba	1	Y3	Spring
JXJY-2	Turdus merula	1	Y3	Spring
JXJY-2	Spilopelia chinensis	8	Y3	Spring
WKJY-1	Aethopyga christinae	1	Y3	Spring
WKJY-1	Pycnonotus sinensis	2	Y3	Spring
WKJY-1	Passer montanus	3	Y3	Spring
WKJY-2	Zosterops simplex	4	Y3	Spring
WKJY-2	Passer montanus	3	Y3	Spring
WKJY-3	Pycnonotus sinensis	1	Y3	Spring
WKJY-3	Turdus merula	2	Y3	Spring
WKJY-3	Hypsipetes leucocephalus	1	Y3	Spring
WKJY-3	Copsychus saularis	2	Y3	Spring
ZGXJ-1	Parus minor	1	Y3	Spring
ZGXJ-1	Turdus merula	3	Y3	Spring
ZGXJ-1	Hypsipetes leucocephalus	1	Y3	Spring
ZGXJ-1	Passer montanus	2	Y3	Spring
ZGXJ-1	Phylloscopus proregulus	1	Y3	Spring
ZGXJ-1	Pycnonotus sinensis	1	Y3	Spring
ZGXJ-1	Hirundo rustica	2	Y3	Spring
ZGXJ-1	Turdus merula	1	Y3	Spring
ZGXJ-1	Zosterops simplex	2	Y3	Spring
ZGXJ-1	Motacilla alba	3	Y3	Spring
JFRSW-1	Turdus merula	2	Y3	Spring
JFRSW-1	Pycnonotus sinensis	1	Y3	Spring
JFRSW-1	Pycnonotus jocosus	3	Y3	Spring
JFRSW-1	Passer montanus	4	Y3	Spring
JFRSW-1	Garrulax canorus	2	Y3	Spring
JFRSW-1	Pterorhinus perspicillatus	3	Y3	Spring
JFRSW-2	Pycnonotus sinensis	3	Y3	Spring
JFRSW-2	Turdus merula	1	Y3	Spring
JFRSW-2	Pycnonotus sinensis	3	Y3	Spring
JFRSW-2	Zosterops simplex	3	Y3	Spring
JFRSW-2	Passer montanus	5	Y3	Spring
JFRSW-3	Passer montanus	3	Y3	Spring
JFRSW-3	Turdus merula	1	Y3	Spring
JFRSW-3	Passer montanus	1	Y3	Spring
JFRSW-3	Pycnonotus sinensis	2	Y3	Spring
XPY-1	Pycnonotus sinensis	1	Y3	Spring
XPY-1	Motacilla alba	1	Y3	Spring
XPY-1	Zosterops simplex	3	Y3	Spring
XPY-2	Pycnonotus sinensis	1	Y3	Spring
XPY-2	Passer montanus	1	Y3	Spring
XPY-2	Turdus merula	4	Y3	Spring
XPY-3	Spilopelia chinensis	1	Y3	Spring
XPY-3	Passer montanus	2	Y3	Spring
XPY-3	Hirundo rustica	1	Y3	Spring
XPY-3	Eophona migratoria	7	Y3	Spring
XPY-3	Turdus merula	2	Y3	Spring
XPY-3	Pycnonotus sinensis	1	Y3	Spring
XPY-3	Copsychus saularis	1	Y3	Spring
MCZJX-1	Spizixos semitorques	2	Y3	Spring
MCZJX-1	Turdus merula	3	Y3	Spring
MCZJX-1	Hypsipetes leucocephalus	4	Y3	Spring
MCZJX-1	Pycnonotus jocosus	2	Y3	Spring
MCZJX-1	Zosterops simplex	3	Y3	Spring
MCZJX-2	Orthotomus sutorius	1	Y3	Spring
MCZJX-2	Turdus merula	2	Y3	Spring
MCZJX-2	Spodiopsar sericeus	3	Y3	Spring
MCZJX-2	Motacilla alba	2	Y3	Spring
YJW-1	Pycnonotus sinensis	3	Y3	Spring
YJW-2	Passer montanus	2	Y3	Spring
YJW-2	Zosterops simplex	6	Y3	Spring
YJW-2	Pterorhinus perspicillatus	4	Y3	Spring
YJW-2	Pica pica	2	Y3	Spring
YJW-2	Pycnonotus sinensis	3	Y3	Spring
YJW-2	Turdus merula	2	Y3	Spring
WKYC-1	Phoenicurus auroreus	1	Y3	Spring
WKYC-1	Turdus merula	1	Y3	Spring
WKYC-2	Zosterops simplex	1	Y3	Spring
WKYC-2	Spilopelia chinensis	1	Y3	Spring
WKYC-2	Turdus merula	1	Y3	Spring
WKYC-2	Pycnonotus sinensis	1	Y3	Spring
XZNA-1	Motacilla flava	3	Y3	Spring
XZNA-1	Passer montanus	2	Y3	Spring
XZNA-1	Zosterops simplex	2	Y3	Spring
XZNA-2	Pycnonotus jocosus	2	Y3	Spring
XZNA-2	Hypsipetes leucocephalus	2	Y3	Spring
XZNA-2	Pycnonotus sinensis	3	Y3	Spring
XZNA-2	Motacilla alba	1	Y3	Spring
YXWT-1	Copsychus saularis	1	Y3	Spring
YXWT-1	Zosterops simplex	2	Y3	Spring
YXWT-2	Turdus merula	1	Y3	Spring
YXWT-2	Passer montanus	4	Y3	Spring
YXWT-2	Prinia flaviventris	1	Y3	Spring
YXWT-2	Pycnonotus sinensis	3	Y3	Spring
YXWT-2	Zosterops simplex	12	Y3	Spring
YXWT-3	Passer montanus	2	Y3	Spring
YXWT-3	Pycnonotus sinensis	4	Y3	Spring
YXWT-3	Pycnonotus jocosus	1	Y3	Spring
YXWT-3	Turdus merula	1	Y3	Spring
YXWT-4	Copsychus saularis	1	Y3	Spring
YXWT-4	Hypsipetes leucocephalus	5	Y3	Spring
YXWT-4	Pycnonotus sinensis	2	Y3	Spring
YXWT-4	Prinia flaviventris	1	Y3	Spring
YXWT-4	Hemixos castanonotus	1	Y3	Spring
YXWT-4	Pycnonotus sinensis	2	Y3	Spring
YXWT-4	Passer montanus	2	Y3	Spring
YXWT-5	Pycnonotus sinensis	2	Y3	Spring
YXWT-5	Zosterops simplex	4	Y3	Spring
JXJY-1	Pycnonotus sinensis	2	Y3	Spring
JXJY-1	Parus minor	1	Y3	Spring
JXJY-1	Turdus merula	2	Y3	Spring
JXJY-1	Passer montanus	7	Y3	Spring
JXJY-2	Turdus merula	3	Y3	Spring
JXJY-2	Copsychus saularis	1	Y3	Spring
JXJY-2	Passer montanus	6	Y3	Spring
JXJY-2	Zosterops simplex	6	Y3	Spring
JXJY-2	Pycnonotus sinensis	4	Y3	Spring
JXJY-2	Spilopelia chinensis	9	Y3	Spring
JXJY-2	Pycnonotus jocosus	2	Y3	Spring
JXJY-2	Hirundo rustica	1	Y3	Spring
JXJY-2	Motacilla alba	1	Y3	Spring
WKJY-1	Passer montanus	5	Y3	Spring
WKJY-1	Hirundo rustica	2	Y3	Spring
WKJY-1	Pycnonotus sinensis	1	Y3	Spring
WKJY-2	Turdus merula	1	Y3	Spring
WKJY-2	Prinia flaviventris	1	Y3	Spring
WKJY-3	Pycnonotus sinensis	5	Y3	Spring
WKJY-3	Zosterops simplex	4	Y3	Spring
WKJY-3	Turdus merula	1	Y3	Spring
WKJY-3	Pycnonotus sinensis	2	Y3	Spring
ZGXJ-1	Zosterops simplex	3	Y3	Spring
ZGXJ-1	Pycnonotus sinensis	1	Y3	Spring
ZGXJ-1	Passer montanus	5	Y3	Spring
ZGXJ-1	Hypsipetes leucocephalus	2	Y3	Spring
ZGXJ-1	Spizixos semitorques	2	Y3	Spring
ZGXJ-1	Turdus merula	2	Y3	Spring
ZGXJ-1	Passer montanus	3	Y3	Spring
ZGXJ-1	Turdus merula	2	Y3	Spring
ZGXJ-1	Pycnonotus sinensis	2	Y3	Spring
ZGXJ-1	Parus minor	2	Y3	Spring
ZGXJ-1	Spilopelia chinensis	6	Y3	Spring
JFRSW-1	Turdus merula	2	Y3	Spring
JFRSW-1	Pycnonotus sinensis	3	Y3	Spring
JFRSW-1	Pterorhinus perspicillatus	5	Y3	Spring
JFRSW-1	Pycnonotus jocosus	2	Y3	Spring
JFRSW-1	Passer montanus	8	Y3	Spring
JFRSW-1	Grey-chinned Minivet	2	Y3	Spring
JFRSW-1	Eudynamys scolopaceus	1	Y3	Spring
JFRSW-2	Zosterops simplex	4	Y3	Spring
JFRSW-2	Passer montanus	3	Y3	Spring
JFRSW-2	Pycnonotus sinensis	2	Y3	Spring
JFRSW-2	Passer montanus	3	Y3	Spring
JFRSW-3	Pycnonotus sinensis	1	Y3	Spring
JFRSW-3	Passer montanus	3	Y3	Spring
JFRSW-3	Turdus merula	1	Y3	Spring
XPY-1	Pycnonotus sinensis	1	Y3	Spring
XPY-1	Passer montanus	1	Y3	Spring
XPY-1	Turdus merula	1	Y3	Spring
XPY-1	Pycnonotus sinensis	2	Y3	Spring
XPY-1	Zosterops simplex	2	Y3	Spring
XPY-1	Turdus merula	2	Y3	Spring
XPY-2	Alcippe hueti	2	Y3	Spring
XPY-2	Pycnonotus sinensis	1	Y3	Spring
XPY-2	Prinia flaviventris	1	Y3	Spring
XPY-2	Alcippe hueti	1	Y3	Spring
XPY-2	Turdus merula	1	Y3	Spring
XPY-3	Spilopelia chinensis	1	Y3	Spring
XPY-3	Pycnonotus sinensis	3	Y3	Spring
XPY-3	Zosterops simplex	4	Y3	Spring
XPY-3	Turdus merula	1	Y3	Spring
XPY-3	Pycnonotus sinensis	2	Y3	Spring
XPY-3	Hemixos castanonotus	1	Y3	Spring
MCZJX-1	Spilopelia chinensis	1	Y3	Spring
MCZJX-1	Hirundo rustica	2	Y3	Spring
MCZJX-1	Aethopyga christinae	2	Y3	Spring
MCZJX-1	Pycnonotus sinensis	1	Y3	Spring
MCZJX-1	Pycnonotus sinensis	1	Y3	Spring
MCZJX-1	Turdus merula	1	Y3	Spring
MCZJX-2	Pycnonotus sinensis	2	Y3	Spring
MCZJX-2	Parus minor	1	Y3	Spring
MCZJX-2	Pycnonotus jocosus	2	Y3	Spring
MCZJX-2	Turdus merula	2	Y3	Spring
MCZJX-2	Turdus merula	1	Y3	Spring
MCZJX-2	Zosterops simplex	3	Y3	Spring
MCZJX-2	Orthotomus sutorius	1	Y3	Spring
MCZJX-2	Motacilla alba	1	Y3	Spring
YJW-1	Pycnonotus sinensis	1	Y3	Spring
YJW-1	Turdus merula	1	Y3	Spring
YJW-1	Copsychus saularis	1	Y3	Spring
YJW-1	Prinia inornata	1	Y3	Spring
YJW-1	Passer montanus	3	Y3	Spring
YJW-1	Pycnonotus sinensis	3	Y3	Spring
YJW-2	Urocissa erythroryncha	1	Y3	Spring
YJW-2	Pycnonotus sinensis	1	Y3	Spring
YJW-2	Spilopelia chinensis	1	Y3	Spring
YJW-2	Hypsipetes leucocephalus	2	Y3	Spring
YJW-2	Passer montanus	7	Y3	Spring
YJW-2	Pycnonotus jocosus	2	Y3	Spring
YJW-2	Turdus merula	1	Y3	Spring
WKYC-1	Pycnonotus sinensis	1	Y3	Spring
WKYC-1	Parus minor	1	Y3	Spring
WKYC-2	Prinia flaviventris	1	Y3	Spring
WKYC-2	Passer montanus	3	Y3	Spring
WKYC-2	Pycnonotus sinensis	1	Y3	Spring
WKYC-2	Zosterops simplex	3	Y3	Spring
WKYC-2	Pycnonotus sinensis	2	Y3	Spring
XZNA-1	Spodiopsar sericeus	3	Y3	Spring
XZNA-1	Turdus merula	2	Y3	Spring
XZNA-1	Pycnonotus sinensis	2	Y3	Spring
XZNA-1	Zosterops simplex	3	Y3	Spring
XZNA-2	Turdus merula	1	Y3	Spring
XZNA-2	Motacilla alba	1	Y3	Spring
XZNA-2	Passer montanus	4	Y3	Spring
YXWT-1	Zosterops simplex	3	Y3	Spring
YXWT-1	Pycnonotus sinensis	2	Y3	Spring
YXWT-1	Pycnonotus jocosus	1	Y3	Spring
YXWT-2	Zosterops simplex	4	Y3	Spring
YXWT-2	Hirundo rustica	2	Y3	Spring
YXWT-2	Turdus merula	1	Y3	Spring
YXWT-2	Turdus merula	2	Y3	Spring
YXWT-2	Pycnonotus sinensis	2	Y3	Spring
YXWT-2	Spilopelia chinensis	1	Y3	Spring
YXWT-3	Turdus merula	1	Y3	Spring
YXWT-3	Zosterops simplex	1	Y3	Spring
YXWT-3	Pycnonotus sinensis	2	Y3	Spring
YXWT-4	Pterorhinus perspicillatus	4	Y3	Spring
YXWT-4	Spilopelia chinensis	1	Y3	Spring
YXWT-4	Turdus merula	1	Y3	Spring
YXWT-4	Spilopelia chinensis	1	Y3	Spring
YXWT-4	Turdus merula	2	Y3	Spring
YXWT-5	Turdus merula	1	Y3	Spring
YXWT-5	Zosterops simplex	3	Y3	Spring
YXWT-5	Pycnonotus sinensis	2	Y3	Spring
YXWT-5	Motacilla cinerea	1	Y3	Spring
YXWT-5	Zosterops simplex	3	Y3	Spring
JXJY-1	Turdus merula	1	Y3	Spring
JXJY-1	Copsychus saularis	1	Y3	Spring
JXJY-1	Passer montanus	6	Y3	Spring
JXJY-1	Pycnonotus sinensis	2	Y3	Spring
JXJY-1	Turdus merula	2	Y3	Spring
JXJY-1	Hirundo rustica	1	Y3	Spring
JXJY-2	Spilopelia chinensis	18	Y3	Spring
JXJY-2	Passer montanus	3	Y3	Spring
JXJY-2	Passer montanus	4	Y3	Spring
JXJY-2	Zosterops simplex	2	Y3	Spring
JXJY-2	Copsychus saularis	1	Y3	Spring
JXJY-2	Acridotheres cristatellus	1	Y3	Spring
JXJY-2	Passer montanus	3	Y3	Spring
JXJY-2	Turdus merula	3	Y3	Spring
WKJY-1	Passer montanus	3	Y3	Spring
WKJY-2	Passer montanus	1	Y3	Spring
WKJY-2	Passer montanus	5	Y3	Spring
WKJY-2	Pycnonotus sinensis	1	Y3	Spring
WKJY-2	Copsychus saularis	1	Y3	Spring
WKJY-3	Zosterops simplex	8	Y3	Spring
WKJY-3	Pycnonotus sinensis	2	Y3	Spring
WKJY-3	Passer montanus	1	Y3	Spring
WKJY-3	Pycnonotus sinensis	3	Y3	Spring
WKJY-3	Turdus merula	1	Y3	Spring
WKJY-3	Turdus merula	1	Y3	Spring
ZGXJ-1	Passer montanus	2	Y3	Spring
ZGXJ-1	Turdus merula	4	Y3	Spring
ZGXJ-1	Passer montanus	3	Y3	Spring
ZGXJ-1	Passer montanus	8	Y3	Spring
ZGXJ-1	Zosterops simplex	4	Y3	Spring
ZGXJ-1	Copsychus saularis	1	Y3	Spring
ZGXJ-1	Passer montanus	3	Y3	Spring
ZGXJ-1	Pycnonotus sinensis	2	Y3	Spring
JFRSW-1	Eudynamys scolopaceus	1	Y3	Spring
JFRSW-1	Pycnonotus sinensis	2	Y3	Spring
JFRSW-1	Copsychus saularis	1	Y3	Spring
JFRSW-1	Passer montanus	4	Y3	Spring
JFRSW-1	Hirundo rustica	2	Y3	Spring
JFRSW-1	Turdus merula	2	Y3	Spring
JFRSW-1	Pycnonotus sinensis	6	Y3	Spring
JFRSW-1	Pycnonotus jocosus	2	Y3	Spring
JFRSW-1	Turdus merula	1	Y3	Spring
JFRSW-1	Turdus merula	1	Y3	Spring
JFRSW-1	Pycnonotus jocosus	2	Y3	Spring
JFRSW-2	Zosterops simplex	4	Y3	Spring
JFRSW-2	Hirundo rustica	1	Y3	Spring
JFRSW-2	Pycnonotus jocosus	2	Y3	Spring
JFRSW-2	Pycnonotus sinensis	2	Y3	Spring
JFRSW-2	Pycnonotus sinensis	1	Y3	Spring
JFRSW-2	Passer montanus	3	Y3	Spring
JFRSW-3	Pycnonotus sinensis	2	Y3	Spring
JFRSW-3	Zosterops simplex	6	Y3	Spring
JFRSW-3	Pycnonotus sinensis	1	Y3	Spring
JFRSW-3	Spilopelia chinensis	1	Y3	Spring
JFRSW-3	Aegithalos concinnus	12	Y3	Spring
JFRSW-3	Pycnonotus sinensis	2	Y3	Spring
JFRSW-3	Passer montanus	2	Y3	Spring
XPY-1	Zosterops simplex	3	Y3	Spring
XPY-1	Pycnonotus sinensis	1	Y3	Spring
XPY-1	Copsychus saularis	1	Y3	Spring
XPY-2	Pycnonotus sinensis	3	Y3	Spring
XPY-2	Turdus merula	2	Y3	Spring
XPY-2	Anthus hodgsoni	2	Y3	Spring
XPY-2	Zosterops simplex	4	Y3	Spring
XPY-3	Zosterops simplex	3	Y3	Spring
XPY-3	Pycnonotus sinensis	2	Y3	Spring
XPY-3	Turdus merula	1	Y3	Spring
YXWT-1	Pycnonotus sinensis	2	Y3	Spring
YXWT-1	Passer montanus	1	Y3	Spring
YXWT-1	Spilopelia chinensis	1	Y3	Spring
YXWT-1	Passer montanus	1	Y3	Spring
YXWT-1	Spilopelia chinensis	1	Y3	Spring
YXWT-1	Passer montanus	1	Y3	Spring
YXWT-2	Pycnonotus sinensis	2	Y3	Spring
YXWT-2	Turdus merula	1	Y3	Spring
YXWT-2	Zosterops simplex	3	Y3	Spring
YXWT-2	Passer montanus	1	Y3	Spring
YXWT-2	Prinia flaviventris	1	Y3	Spring
YXWT-3	Zosterops simplex	4	Y3	Spring
YXWT-3	Hirundo rustica	1	Y3	Spring
YXWT-3	Pycnonotus sinensis	1	Y3	Spring
YXWT-3	Passer montanus	3	Y3	Spring
YXWT-4	Zosterops simplex	3	Y3	Spring
YXWT-4	Lonchura striata	3	Y3	Spring
YXWT-4	Lanius schach	1	Y3	Spring
YXWT-4	Pycnonotus sinensis	2	Y3	Spring
YXWT-4	Copsychus saularis	1	Y3	Spring
YXWT-4	Passer montanus	2	Y3	Spring
YXWT-4	Hemixos castanonotus	1	Y3	Spring
YXWT-5	Pycnonotus sinensis	6	Y3	Spring
YXWT-5	Passer montanus	3	Y3	Spring
YXWT-5	Turdus merula	2	Y3	Spring
YXWT-5	Zosterops simplex	5	Y3	Spring
YXWT-5	Turdus merula	1	Y3	Spring
MCZJX-1	Turdus merula	2	Y3	Spring
MCZJX-1	Turdus merula	1	Y3	Spring
MCZJX-1	Turdus merula	1	Y3	Spring
MCZJX-1	Passer montanus	4	Y3	Spring
MCZJX-1	Turdus merula	1	Y3	Spring
MCZJX-1	Pycnonotus sinensis	2	Y3	Spring
MCZJX-2	Turdus merula	2	Y3	Spring
MCZJX-2	Pycnonotus sinensis	1	Y3	Spring
MCZJX-2	Turdus merula	1	Y3	Spring
MCZJX-2	Pycnonotus sinensis	1	Y3	Spring
MCZJX-2	Turdus merula	2	Y3	Spring
MCZJX-2	Turdus merula	2	Y3	Spring
MCZJX-2	Cyanopica cyanus	2	Y3	Spring
MCZJX-2	Copsychus saularis	1	Y3	Spring
MCZJX-2	Zosterops simplex	2	Y3	Spring
MCZJX-2	Passer montanus	4	Y3	Spring
MCZJX-2	Motacilla alba	1	Y3	Spring
YJW-1	Pycnonotus sinensis	3	Y3	Spring
YJW-1	Turdus merula	3	Y3	Spring
YJW-1	Copsychus saularis	1	Y3	Spring
YJW-1	Spilopelia chinensis	1	Y3	Spring
YJW-2	Urocissa erythroryncha	2	Y3	Spring
YJW-2	Pycnonotus sinensis	2	Y3	Spring
YJW-2	Turdus merula	3	Y3	Spring
YJW-2	Passer montanus	3	Y3	Spring
YJW-2	Hypsipetes leucocephalus	1	Y3	Spring
YJW-2	Pycnonotus sinensis	2	Y3	Spring
YJW-2	Copsychus saularis	1	Y3	Spring
WKYC-1	Hirundo rustica	3	Y3	Spring
WKYC-2	Pycnonotus sinensis	3	Y3	Spring
WKYC-2	Hypsipetes leucocephalus	2	Y3	Spring
WKYC-2	Hirundo rustica	4	Y3	Spring
WKYC-2	Turdus merula	1	Y3	Spring
WKYC-2	Passer montanus	1	Y3	Spring
WKYC-2	Pycnonotus jocosus	2	Y3	Spring
WKYC-2	Prinia flaviventris	1	Y3	Spring
WKYC-2	Zosterops simplex	1	Y3	Spring
WKYC-2	Zosterops simplex	3	Y3	Spring
XZNA-1	Spilopelia chinensis	1	Y3	Spring
XZNA-1	Passer montanus	4	Y3	Spring
XZNA-1	Pycnonotus sinensis	2	Y3	Spring
XZNA-1	Pycnonotus sinensis	1	Y3	Spring
XZNA-2	Monticola solitarius	1	Y3	Spring
XZNA-2	Motacilla alba	1	Y3	Spring
XZNA-2	Passer montanus	3	Y3	Spring
XZNA-2	Pycnonotus sinensis	1	Y3	Spring
XZNA-2	Copsychus saularis	1	Y3	Spring
XZNA-2	Pycnonotus sinensis	2	Y3	Spring
XZNA-2	Hypsipetes leucocephalus	2	Y3	Spring
JNSGX-1	Turdus merula	1	Y1	Summer
JNSGX-1	Passer montanus	3	Y1	Summer
RQJJ-1	Spilopelia chinensis	1	Y1	Summer
RQJJ-1	Pycnonotus jocosus	1	Y1	Summer
RQJJ-1	Pycnonotus sinensis	2	Y1	Summer
RQJJ-1	Pycnonotus sinensis	1	Y1	Summer
RQJJ-1	Spilopelia chinensis	1	Y1	Summer
RQJJ-1	Zosterops simplex	2	Y1	Summer
RQJJ-1	Zosterops simplex	2	Y1	Summer
RQJJ-1	Prinia flaviventris	1	Y1	Summer
RQJJ-2	Passer montanus	3	Y1	Summer
RQJJ-2	Turdus merula	1	Y1	Summer
RQJJ-2	Copsychus saularis	1	Y1	Summer
RQJJ-2	Spilopelia chinensis	2	Y1	Summer
RQJJ-2	Zosterops simplex	4	Y1	Summer
RQJJ-3	Passer montanus	4	Y1	Summer
RQJJ-3	Turdus merula	1	Y1	Summer
RQJJ-3	Urocissa erythroryncha	2	Y1	Summer
BJLJ-1	Zosterops simplex	6	Y1	Summer
BJLJ-1	Turdus merula	2	Y1	Summer
BJLJ-1	Pycnonotus sinensis	1	Y1	Summer
BJLJ-2	Turdus merula	1	Y1	Summer
BJLJ-2	Turdus merula	2	Y1	Summer
BJLJ-2	Pycnonotus jocosus	2	Y1	Summer
XJMZ-1	Copsychus saularis	3	Y1	Summer
XJMZ-1	Pycnonotus jocosus	1	Y1	Summer
XJMZ-1	Hirundo rustica	1	Y1	Summer
XJMZ-1	Copsychus saularis	3	Y1	Summer
XJMZ-1	Turdus merula	1	Y1	Summer
XJMZ-1	Copsychus saularis	1	Y1	Summer
XJMZ-2	Pterorhinus perspicillatus	3	Y1	Summer
XJMZ-3	Urocissa erythroryncha	1	Y1	Summer
XJMZ-3	Hirundo rustica	1	Y1	Summer
XJMZ-3	Alcedo atthis	1	Y1	Summer
XJMZ-3	Pycnonotus sinensis	1	Y1	Summer
XJMZ-4	Pycnonotus sinensis	2	Y1	Summer
XJMZ-4	Zosterops simplex	5	Y1	Summer
XJMZ-4	Turdus merula	1	Y1	Summer
XJMZ-4	Pycnonotus sinensis	1	Y1	Summer
XJMZ-4	Aethopyga christinae	1	Y1	Summer
XJMZ-5	Pycnonotus sinensis	2	Y1	Summer
XJMZ-5	Copsychus saularis	1	Y1	Summer
XJMZ-5	Zosterops simplex	3	Y1	Summer
XJMZ-5	Turdus merula	1	Y1	Summer
XJMZ-5	Turdus merula	2	Y1	Summer
TPYC-1	Turdus merula	1	Y1	Summer
TPYC-1	Aethopyga christinae	1	Y1	Summer
TPYC-1	Pycnonotus sinensis	2	Y1	Summer
XCXQ-1	Spilopelia chinensis	1	Y1	Summer
XCXQ-1	Passer montanus	6	Y1	Summer
XCXQ-1	Hirundo rustica	1	Y1	Summer
XCXQ-1	Turdus merula	2	Y1	Summer
JSJY-1	Hypsipetes leucocephalus	1	Y1	Summer
JSJY-1	Turdus merula	3	Y1	Summer
JSJY-1	Zosterops simplex	8	Y1	Summer
JSJY-1	Turdus merula	1	Y1	Summer
JSJY-1	Pycnonotus sinensis	3	Y1	Summer
JSJY-2	Passer montanus	1	Y1	Summer
JSJY-2	Hirundo rustica	1	Y1	Summer
JSJY-2	Turdus merula	1	Y1	Summer
JSJY-2	Turdus merula	2	Y1	Summer
JSJY-2	Pycnonotus sinensis	1	Y1	Summer
JSJY-2	Passer montanus	3	Y1	Summer
DHHY-1	Spilopelia chinensis	1	Y1	Summer
DHHY-1	Hirundo rustica	7	Y1	Summer
DHHY-1	Passer montanus	8	Y1	Summer
BSFZ-1	Pycnonotus sinensis	1	Y1	Summer
BSFZ-1	Turdus merula	1	Y1	Summer
BSFZ-1	Turdus merula	2	Y1	Summer
BSFZ-1	Copsychus saularis	1	Y1	Summer
BSFZ-1	Motacilla alba	1	Y1	Summer
JLTH-1	Turdus merula	1	Y1	Summer
JLTH-1	Passer montanus	2	Y1	Summer
JLTH-2	Passer montanus	3	Y1	Summer
JLTH-2	Copsychus saularis	1	Y1	Summer
JLMJ-1	Turdus merula	1	Y1	Summer
JLMJ-1	Prinia flaviventris	1	Y1	Summer
JLMJ-1	Passer montanus	5	Y1	Summer
JLMJ-1	Pycnonotus sinensis	1	Y1	Summer
JLMJ-1	Turdus merula	2	Y1	Summer
JLMJ-1	Copsychus saularis	1	Y1	Summer
JLMJ-1	Hirundo rustica	2	Y1	Summer
JBJC-1	Copsychus saularis	1	Y1	Summer
JBJC-1	Zosterops simplex	4	Y1	Summer
JBJC-1	Pycnonotus sinensis	1	Y1	Summer
JBJC-2	Passer montanus	4	Y1	Summer
JBJC-2	Pycnonotus jocosus	2	Y1	Summer
JBJC-2	Pycnonotus sinensis	1	Y1	Summer
JBJC-2	Passer montanus	3	Y1	Summer
JBJC-2	Hirundo rustica	1	Y1	Summer
JBJC-2	Pycnonotus sinensis	1	Y1	Summer
JNSGX-1	Spilopelia chinensis	1	Y1	Summer
JNSGX-1	Hirundo rustica	1	Y1	Summer
JNSGX-1	Zosterops simplex	3	Y1	Summer
JNSGX-1	Turdus merula	1	Y1	Summer
JNSGX-1	Hirundo rustica	1	Y1	Summer
RQJJ-1	Pycnonotus sinensis	2	Y1	Summer
RQJJ-1	Pterorhinus perspicillatus	6	Y1	Summer
RQJJ-1	Pterorhinus sannio	1	Y1	Summer
RQJJ-1	Turdus merula	1	Y1	Summer
RQJJ-2	Zosterops simplex	4	Y1	Summer
RQJJ-2	Spilopelia chinensis	1	Y1	Summer
RQJJ-2	Motacilla alba	1	Y1	Summer
RQJJ-2	Turdus merula	5	Y1	Summer
RQJJ-3	Pycnonotus jocosus	2	Y1	Summer
RQJJ-3	Zosterops simplex	2	Y1	Summer
RQJJ-3	Passer montanus	3	Y1	Summer
RQJJ-3	Pycnonotus sinensis	1	Y1	Summer
RQJJ-3	Pycnonotus sinensis	1	Y1	Summer
RQJJ-3	Hirundo rustica	2	Y1	Summer
DHHY-1	Pycnonotus sinensis	1	Y1	Summer
DHHY-1	Passer montanus	5	Y1	Summer
DHHY-1	Turdus merula	1	Y1	Summer
DHHY-1	Passer montanus	6	Y1	Summer
BSFZ-1	Pycnonotus sinensis	2	Y1	Summer
BSFZ-1	Pica pica	2	Y1	Summer
BSFZ-1	Hirundo rustica	1	Y1	Summer
JLTH-1	Passer montanus	4	Y1	Summer
JLTH-1	Copsychus saularis	1	Y1	Summer
JLTH-2	Zosterops simplex	2	Y1	Summer
JLTH-2	Pycnonotus sinensis	1	Y1	Summer
JLMJ-1	Orthotomus sutorius	1	Y1	Summer
JLMJ-1	Passer montanus	4	Y1	Summer
JLMJ-1	Pycnonotus sinensis	4	Y1	Summer
JLMJ-1	Copsychus saularis	1	Y1	Summer
JLMJ-1	Turdus merula	1	Y1	Summer
JLMJ-1	Turdus merula	2	Y1	Summer
JLMJ-1	Orthotomus sutorius	2	Y1	Summer
JLMJ-1	Pycnonotus jocosus	3	Y1	Summer
JLMJ-1	Hirundo rustica	2	Y1	Summer
BJLJ-1	Parus minor	3	Y1	Summer
BJLJ-1	Hypsipetes leucocephalus	2	Y1	Summer
BJLJ-1	Pycnonotus sinensis	1	Y1	Summer
BJLJ-2	Pycnonotus sinensis	3	Y1	Summer
BJLJ-2	Zosterops simplex	4	Y1	Summer
BJLJ-2	Orthotomus sutorius	1	Y1	Summer
BJLJ-2	Turdus merula	1	Y1	Summer
BJLJ-2	Turdus merula	1	Y1	Summer
BJLJ-2	Hirundo rustica	1	Y1	Summer
XJMZ-1	Pterorhinus perspicillatus	3	Y1	Summer
XJMZ-1	Zosterops simplex	4	Y1	Summer
XJMZ-1	Parus minor	1	Y1	Summer
XJMZ-1	Pycnonotus sinensis	1	Y1	Summer
XJMZ-1	Turdus merula	1	Y1	Summer
XJMZ-1	Copsychus saularis	1	Y1	Summer
XJMZ-2	Turdus merula	2	Y1	Summer
XJMZ-2	Pycnonotus jocosus	1	Y1	Summer
XJMZ-2	Turdus merula	1	Y1	Summer
XJMZ-2	Passer montanus	3	Y1	Summer
XJMZ-2	Pycnonotus sinensis	1	Y1	Summer
XJMZ-2	Copsychus saularis	1	Y1	Summer
XJMZ-2	Caprimulgus jotaka	1	Y1	Summer
XJMZ-3	Turdus merula	1	Y1	Summer
XJMZ-3	Turdus merula	1	Y1	Summer
XJMZ-3	Urocissa erythroryncha	2	Y1	Summer
XJMZ-3	Pycnonotus sinensis	1	Y1	Summer
XJMZ-3	Hirundo rustica	2	Y1	Summer
XJMZ-3	Pycnonotus sinensis	1	Y1	Summer
XJMZ-3	Pycnonotus jocosus	1	Y1	Summer
XJMZ-4	Pycnonotus sinensis	1	Y1	Summer
XJMZ-4	Parus minor	2	Y1	Summer
XJMZ-4	Turdus merula	1	Y1	Summer
XJMZ-4	Prinia flaviventris	1	Y1	Summer
XJMZ-4	Pycnonotus sinensis	2	Y1	Summer
XJMZ-4	Copsychus saularis	1	Y1	Summer
XJMZ-5	Turdus merula	1	Y1	Summer
XJMZ-5	Motacilla alba	1	Y1	Summer
XJMZ-5	Hirundo rustica	2	Y1	Summer
XJMZ-5	Turdus merula	2	Y1	Summer
TPYC-1	Hirundo rustica	5	Y1	Summer
TPYC-1	Turdus merula	2	Y1	Summer
TPYC-1	Pycnonotus sinensis	1	Y1	Summer
TPYC-1	Zosterops simplex	5	Y1	Summer
TPYC-1	Pycnonotus sinensis	1	Y1	Summer
TPYC-1	Copsychus saularis	1	Y1	Summer
TPYC-1	Passer montanus	3	Y1	Summer
XCXQ-1	Copsychus saularis	1	Y1	Summer
XCXQ-1	Acridotheres cristatellus	2	Y1	Summer
XCXQ-1	Passer montanus	5	Y1	Summer
JSJY-1	Lonchura striata	1	Y1	Summer
JSJY-1	Passer montanus	4	Y1	Summer
JSJY-1	Turdus merula	2	Y1	Summer
JSJY-1	Spodiopsar sericeus	4	Y1	Summer
JSJY-1	Pycnonotus sinensis	2	Y1	Summer
JSJY-1	Turdus merula	1	Y1	Summer
JSJY-2	Turdus merula	2	Y1	Summer
JSJY-2	Hirundo rustica	2	Y1	Summer
JSJY-2	Turdus merula	1	Y1	Summer
JSJY-2	Zosterops simplex	3	Y1	Summer
JSJY-2	Pycnonotus jocosus	1	Y1	Summer
JSJY-2	Turdus merula	1	Y1	Summer
JSJY-2	Pycnonotus sinensis	1	Y1	Summer
JBJC-1	Aegithalos concinnus	5	Y1	Summer
JBJC-1	Passer montanus	5	Y1	Summer
JBJC-1	Hirundo rustica	2	Y1	Summer
JBJC-2	Zosterops simplex	3	Y1	Summer
JBJC-2	Copsychus saularis	1	Y1	Summer
JBJC-2	Pycnonotus sinensis	1	Y1	Summer
JBJC-2	Turdus merula	2	Y1	Summer
JBJC-2	Spilopelia chinensis	2	Y1	Summer
JNSGX-1	Passer montanus	3	Y1	Summer
JNSGX-1	Copsychus saularis	1	Y1	Summer
JNSGX-1	Turdus merula	1	Y1	Summer
RQJJ-1	Pycnonotus sinensis	2	Y1	Summer
RQJJ-1	Spilopelia chinensis	1	Y1	Summer
RQJJ-1	Lonchura striata	4	Y1	Summer
RQJJ-1	Zosterops simplex	8	Y1	Summer
RQJJ-1	Egretta garzetta	2	Y1	Summer
RQJJ-2	Turdus merula	1	Y1	Summer
RQJJ-2	Pycnonotus sinensis	1	Y1	Summer
RQJJ-2	Pycnonotus sinensis	2	Y1	Summer
RQJJ-2	Spilopelia chinensis	1	Y1	Summer
RQJJ-2	Turdus merula	2	Y1	Summer
RQJJ-2	Orthotomus sutorius	1	Y1	Summer
RQJJ-2	Passer montanus	2	Y1	Summer
RQJJ-2	Spilopelia chinensis	1	Y1	Summer
RQJJ-2	Pycnonotus jocosus	2	Y1	Summer
RQJJ-3	Zosterops simplex	6	Y1	Summer
RQJJ-3	Copsychus saularis	1	Y1	Summer
RQJJ-3	Passer montanus	6	Y1	Summer
RQJJ-3	Pycnonotus sinensis	1	Y1	Summer
RQJJ-3	Spilopelia chinensis	2	Y1	Summer
RQJJ-3	Pycnonotus sinensis	1	Y1	Summer
RQJJ-3	Parus minor	1	Y1	Summer
RQJJ-3	Urocissa erythroryncha	1	Y1	Summer
BSFZ-1	Turdus merula	2	Y1	Summer
BSFZ-1	Turdus merula	1	Y1	Summer
BSFZ-1	Pycnonotus jocosus	1	Y1	Summer
BSFZ-1	Lonchura striata	3	Y1	Summer
DHHY-1	Turdus merula	1	Y1	Summer
DHHY-1	Pycnonotus sinensis	2	Y1	Summer
DHHY-1	Passer montanus	5	Y1	Summer
DHHY-1	Passer montanus	4	Y1	Summer
JLTH-1	Passer montanus	2	Y1	Summer
JLTH-1	Copsychus saularis	1	Y1	Summer
JLTH-2	Turdus merula	1	Y1	Summer
JLTH-2	Turdus merula	2	Y1	Summer
JLTH-2	Turdus merula	1	Y1	Summer
JLTH-2	Passer montanus	3	Y1	Summer
JLMJ-1	Pycnonotus sinensis	2	Y1	Summer
JLMJ-1	Turdus merula	1	Y1	Summer
JLMJ-1	Spilopelia chinensis	2	Y1	Summer
JLMJ-1	Turdus merula	2	Y1	Summer
JLMJ-1	Pycnonotus sinensis	1	Y1	Summer
JLMJ-1	Pycnonotus jocosus	1	Y1	Summer
JLMJ-1	Copsychus saularis	1	Y1	Summer
JLMJ-1	Zosterops simplex	3	Y1	Summer
JLMJ-1	Hirundo rustica	3	Y1	Summer
JLMJ-1	Passer montanus	2	Y1	Summer
BJLJ-1	Pycnonotus sinensis	1	Y1	Summer
BJLJ-1	Spilopelia chinensis	1	Y1	Summer
BJLJ-1	Hypsipetes leucocephalus	2	Y1	Summer
BJLJ-1	Turdus merula	1	Y1	Summer
BJLJ-1	Zosterops simplex	5	Y1	Summer
BJLJ-2	Pycnonotus sinensis	1	Y1	Summer
BJLJ-2	Turdus merula	1	Y1	Summer
BJLJ-2	Pycnonotus jocosus	2	Y1	Summer
BJLJ-2	Hirundo rustica	1	Y1	Summer
BJLJ-2	Copsychus saularis	2	Y1	Summer
BJLJ-2	Passer montanus	4	Y1	Summer
BJLJ-2	Spilopelia chinensis	1	Y1	Summer
BJLJ-2	Hypsipetes leucocephalus	2	Y1	Summer
XJMZ-1	Turdus merula	1	Y1	Summer
XJMZ-1	Pycnonotus sinensis	1	Y1	Summer
XJMZ-1	Passer montanus	3	Y1	Summer
XJMZ-1	Turdus merula	1	Y1	Summer
XJMZ-1	Copsychus saularis	1	Y1	Summer
XJMZ-2	Spodiopsar sericeus	1	Y1	Summer
XJMZ-2	Pycnonotus sinensis	1	Y1	Summer
XJMZ-2	Pycnonotus jocosus	3	Y1	Summer
XJMZ-2	Turdus merula	1	Y1	Summer
XJMZ-2	Passer montanus	4	Y1	Summer
XJMZ-2	Spodiopsar sericeus	2	Y1	Summer
XJMZ-3	Copsychus saularis	1	Y1	Summer
XJMZ-3	Alcedo atthis	1	Y1	Summer
XJMZ-3	Hirundo rustica	1	Y1	Summer
XJMZ-4	Turdus merula	2	Y1	Summer
XJMZ-4	Parus minor	1	Y1	Summer
XJMZ-4	Pycnonotus sinensis	1	Y1	Summer
XJMZ-4	Hirundo rustica	2	Y1	Summer
XJMZ-4	Zosterops simplex	2	Y1	Summer
XJMZ-5	Turdus merula	2	Y1	Summer
XJMZ-5	Turdus merula	1	Y1	Summer
XJMZ-5	Pycnonotus sinensis	2	Y1	Summer
TPYC-1	Pycnonotus jocosus	1	Y1	Summer
TPYC-1	Spilopelia chinensis	1	Y1	Summer
TPYC-1	Pycnonotus sinensis	2	Y1	Summer
TPYC-1	Passer montanus	4	Y1	Summer
XCXQ-1	Motacilla alba	1	Y1	Summer
XCXQ-1	Hirundo rustica	4	Y1	Summer
XCXQ-1	Passer montanus	3	Y1	Summer
JSJY-1	Passer montanus	5	Y1	Summer
JSJY-1	Turdus merula	1	Y1	Summer
JSJY-1	Zosterops simplex	4	Y1	Summer
JSJY-1	Pycnonotus sinensis	1	Y1	Summer
JSJY-1	Chloris sinica	2	Y1	Summer
JSJY-2	Turdus merula	2	Y1	Summer
JSJY-2	Passer montanus	2	Y1	Summer
JSJY-2	Copsychus saularis	1	Y1	Summer
JSJY-2	Orthotomus sutorius	2	Y1	Summer
JBJC-1	Zosterops simplex	8	Y1	Summer
JBJC-1	Pycnonotus sinensis	1	Y1	Summer
JBJC-1	Passer montanus	3	Y1	Summer
JBJC-2	Acridotheres cristatellus	1	Y1	Summer
JBJC-2	Passer montanus	3	Y1	Summer
JBJC-2	Turdus merula	1	Y1	Summer
JBJC-2	Pycnonotus sinensis	1	Y1	Summer
JBJC-2	Acridotheres cristatellus	2	Y1	Summer
WSL-1	Zosterops simplex	4	Y2	Summer
WSL-1	Hirundo rustica	1	Y2	Summer
WSL-1	Spilopelia chinensis	1	Y2	Summer
WSL-1	Pycnonotus jocosus	1	Y2	Summer
WSL-1	Pycnonotus sinensis	1	Y2	Summer
WSL-2	Copsychus saularis	2	Y2	Summer
WSL-2	Prinia flaviventris	1	Y2	Summer
WSL-2	Pycnonotus sinensis	1	Y2	Summer
WSL-2	Passer montanus	4	Y2	Summer
GLTY-1	Passer montanus	3	Y2	Summer
GLTY-2	Spilopelia chinensis	3	Y2	Summer
GLTY-2	Turdus merula	3	Y2	Summer
GLTY-2	Pycnonotus sinensis	2	Y2	Summer
GLTY-3	Passer montanus	3	Y2	Summer
GLTY-3	Copsychus saularis	1	Y2	Summer
GLTY-3	Spilopelia chinensis	1	Y2	Summer
GLTY-3	Passer montanus	4	Y2	Summer
GLTY-3	Turdus merula	1	Y2	Summer
GLTY-3	Pycnonotus sinensis	2	Y2	Summer
GLTY-3	Pycnonotus jocosus	1	Y2	Summer
JDTL-1	Pycnonotus sinensis	2	Y2	Summer
JDTL-1	Aethopyga christinae	1	Y2	Summer
JDTL-1	Passer montanus	2	Y2	Summer
JDTL-1	Lonchura striata	2	Y2	Summer
JDTL-1	Pycnonotus jocosus	2	Y2	Summer
JDTL-1	Hirundo rustica	1	Y2	Summer
JDTL-2	Spilopelia chinensis	1	Y2	Summer
BJJS-1	Pycnonotus sinensis	2	Y2	Summer
BJJS-1	Turdus merula	1	Y2	Summer
BJJS-1	Zosterops simplex	3	Y2	Summer
BJJS-2	Copsychus saularis	1	Y2	Summer
BJJS-2	Pycnonotus sinensis	1	Y2	Summer
WYGJC-1	Zosterops simplex	3	Y2	Summer
WYGJC-2	Passer montanus	2	Y2	Summer
WYGJC-2	Zosterops simplex	6	Y2	Summer
WYGJC-2	Hirundo rustica	1	Y2	Summer
JNSD-1	Spilopelia chinensis	1	Y2	Summer
JNSD-1	Pycnonotus jocosus	2	Y2	Summer
JNSD-1	Copsychus saularis	1	Y2	Summer
JNSD-1	Zosterops simplex	5	Y2	Summer
JNSD-1	Pycnonotus sinensis	2	Y2	Summer
JNSD-2	Turdus merula	1	Y2	Summer
JNSD-2	Spilopelia chinensis	1	Y2	Summer
JNSD-2	Pycnonotus sinensis	1	Y2	Summer
JNSD-2	Copsychus saularis	2	Y2	Summer
JNSD-2	Passer montanus	3	Y2	Summer
JNSD-2	Passer montanus	2	Y2	Summer
JNSD-3	Zosterops simplex	5	Y2	Summer
JNSD-3	Hirundo rustica	1	Y2	Summer
JNSD-4	Pycnonotus sinensis	2	Y2	Summer
JNSD-4	Hirundo rustica	2	Y2	Summer
JNSD-4	Spilopelia chinensis	1	Y2	Summer
JNSD-4	Turdus merula	2	Y2	Summer
JNSD-5	Turdus merula	1	Y2	Summer
JNSD-5	Pycnonotus sinensis	2	Y2	Summer
JNSD-5	Passer montanus	2	Y2	Summer
JNSD-5	Motacilla alba	1	Y2	Summer
JNSD-5	Turdus merula	1	Y2	Summer
JNSD-6	Zosterops simplex	5	Y2	Summer
JNSD-6	Passer montanus	3	Y2	Summer
JNSD-6	Pycnonotus sinensis	3	Y2	Summer
JNSD-6	Alcedo atthis	1	Y2	Summer
JNSD-6	Spilopelia chinensis	1	Y2	Summer
JNSD-7	Parus minor	1	Y2	Summer
JNSD-7	Turdus merula	1	Y2	Summer
JNSD-7	Copsychus saularis	1	Y2	Summer
JNSD-7	Passer montanus	3	Y2	Summer
JNSD-7	Aethopyga christinae	1	Y2	Summer
FRY-1	Pycnonotus sinensis	1	Y2	Summer
FRY-1	Hirundo rustica	1	Y2	Summer
FRY-1	Turdus merula	1	Y2	Summer
FRY-1	Turdus merula	2	Y2	Summer
FRY-1	Eudynamys scolopaceus	1	Y2	Summer
FRY-1	Zosterops simplex	2	Y2	Summer
XLS-1	Spilopelia chinensis	1	Y2	Summer
XLS-1	Passer montanus	2	Y2	Summer
XLS-1	Pycnonotus sinensis	2	Y2	Summer
XLS-2	Turdus merula	2	Y2	Summer
XLS-2	Pycnonotus jocosus	2	Y2	Summer
XLS-2	Pycnonotus sinensis	1	Y2	Summer
XLS-2	Pycnonotus sinensis	1	Y2	Summer
SOSJC-1	Pycnonotus sinensis	1	Y2	Summer
SOSJC-1	Turdus merula	1	Y2	Summer
SOSJC-1	Aethopyga christinae	1	Y2	Summer
SOSJC-1	Zosterops simplex	3	Y2	Summer
SOSJC-2	Pycnonotus sinensis	2	Y2	Summer
SOSJC-2	Copsychus saularis	1	Y2	Summer
SOSJC-2	Turdus merula	2	Y2	Summer
SOSJC-2	Passer montanus	3	Y2	Summer
SOSJC-2	Hirundo rustica	2	Y2	Summer
SOSJC-3	Turdus merula	1	Y2	Summer
SOSJC-3	Turdus merula	1	Y2	Summer
SOSJC-3	Passer montanus	3	Y2	Summer
SOSJC-3	Prinia flaviventris	1	Y2	Summer
SOSJC-3	Hirundo rustica	2	Y2	Summer
HRBJ-1	Turdus merula	1	Y2	Summer
HRBJ-1	Turdus merula	2	Y2	Summer
HRBJ-1	Zosterops simplex	8	Y2	Summer
HRBJ-1	Spilopelia chinensis	1	Y2	Summer
HRBJ-1	Pycnonotus sinensis	2	Y2	Summer
HRBJ-2	Turdus merula	3	Y2	Summer
HRBJ-2	Prinia flaviventris	1	Y2	Summer
HRBJ-2	Zosterops simplex	4	Y2	Summer
HRBJ-2	Copsychus saularis	1	Y2	Summer
HRBJ-2	Hypsipetes leucocephalus	3	Y2	Summer
HRBJ-3	Passer montanus	3	Y2	Summer
HRBJ-3	Spilopelia chinensis	2	Y2	Summer
HRBJ-3	Passer montanus	5	Y2	Summer
HRBJ-3	Hirundo rustica	3	Y2	Summer
HRBJ-3	Hirundo rustica	1	Y2	Summer
HRBJ-4	Pycnonotus sinensis	1	Y2	Summer
HRBJ-4	Copsychus saularis	1	Y2	Summer
HRBJ-4	Spilopelia chinensis	2	Y2	Summer
HRBJ-4	Turdus merula	1	Y2	Summer
HRBJ-4	Pycnonotus sinensis	1	Y2	Summer
HRBJ-4	Hirundo rustica	1	Y2	Summer
HRBJ-4	Spilopelia chinensis	3	Y2	Summer
KQXQ-1	Pycnonotus sinensis	1	Y2	Summer
KQXQ-1	Copsychus saularis	1	Y2	Summer
KQXQ-1	Passer montanus	3	Y2	Summer
KQXQ-1	Pycnonotus sinensis	2	Y2	Summer
KQXQ-1	Hirundo rustica	1	Y2	Summer
KQXQ-1	Copsychus saularis	1	Y2	Summer
KQXQ-1	Pycnonotus jocosus	2	Y2	Summer
KQXQ-1	Turdus merula	1	Y2	Summer
KQXQ-2	Hypsipetes leucocephalus	2	Y2	Summer
KQXQ-2	Spodiopsar sericeus	4	Y2	Summer
KQXQ-3	Passer montanus	2	Y2	Summer
KQXQ-3	Turdus merula	1	Y2	Summer
KQXQ-3	Turdus merula	2	Y2	Summer
WSL-1	Hirundo rustica	1	Y2	Summer
WSL-1	Hirundo rustica	4	Y2	Summer
WSL-1	Aegithalos concinnus	7	Y2	Summer
WSL-1	Pycnonotus sinensis	2	Y2	Summer
WSL-1	Turdus merula	1	Y2	Summer
WSL-1	Eudynamys scolopaceus	1	Y2	Summer
WSL-2	Zosterops simplex	3	Y2	Summer
WSL-2	Cyanoderma ruficeps	1	Y2	Summer
GLTY-1	Turdus merula	2	Y2	Summer
GLTY-1	Copsychus saularis	1	Y2	Summer
GLTY-1	Spilopelia chinensis	1	Y2	Summer
GLTY-1	Turdus merula	1	Y2	Summer
GLTY-1	Hirundo rustica	1	Y2	Summer
GLTY-2	Pycnonotus jocosus	2	Y2	Summer
GLTY-2	Parus minor	1	Y2	Summer
GLTY-2	Pycnonotus sinensis	2	Y2	Summer
GLTY-2	Pycnonotus sinensis	1	Y2	Summer
GLTY-2	Copsychus saularis	1	Y2	Summer
GLTY-3	Passer montanus	7	Y2	Summer
GLTY-3	Spilopelia chinensis	2	Y2	Summer
GLTY-3	Passer montanus	3	Y2	Summer
GLTY-3	Parus minor	1	Y2	Summer
GLTY-3	Pycnonotus jocosus	3	Y2	Summer
JDTL-1	Hirundo rustica	1	Y2	Summer
JDTL-1	Pycnonotus sinensis	2	Y2	Summer
JDTL-1	Turdus merula	1	Y2	Summer
JDTL-1	Passer montanus	5	Y2	Summer
JDTL-2	Copsychus saularis	1	Y2	Summer
JDTL-2	Hirundo rustica	1	Y2	Summer
JDTL-2	Turdus merula	1	Y2	Summer
HRBJ-1	Hirundo rustica	2	Y2	Summer
HRBJ-1	Pycnonotus sinensis	2	Y2	Summer
HRBJ-1	Passer montanus	1	Y2	Summer
HRBJ-1	Pterorhinus perspicillatus	4	Y2	Summer
HRBJ-2	Turdus merula	1	Y2	Summer
HRBJ-2	Pycnonotus sinensis	1	Y2	Summer
HRBJ-2	Pycnonotus jocosus	2	Y2	Summer
HRBJ-2	Turdus merula	2	Y2	Summer
HRBJ-2	Spilopelia chinensis	1	Y2	Summer
HRBJ-2	Copsychus saularis	1	Y2	Summer
HRBJ-3	Pycnonotus sinensis	1	Y2	Summer
HRBJ-3	Pycnonotus sinensis	1	Y2	Summer
HRBJ-3	Turdus merula	2	Y2	Summer
HRBJ-3	Turdus merula	1	Y2	Summer
HRBJ-3	Hirundo rustica	2	Y2	Summer
HRBJ-3	Prinia flaviventris	1	Y2	Summer
HRBJ-3	Zosterops simplex	2	Y2	Summer
HRBJ-4	Parus minor	1	Y2	Summer
HRBJ-4	Pycnonotus sinensis	2	Y2	Summer
HRBJ-4	Pycnonotus sinensis	1	Y2	Summer
HRBJ-4	Hirundo rustica	1	Y2	Summer
HRBJ-4	Hirundo rustica	1	Y2	Summer
BJJS-1	Zosterops simplex	11	Y2	Summer
BJJS-1	Pycnonotus sinensis	1	Y2	Summer
BJJS-1	Turdus merula	2	Y2	Summer
BJJS-1	Hirundo rustica	1	Y2	Summer
BJJS-2	Passer montanus	3	Y2	Summer
BJJS-2	Pycnonotus sinensis	1	Y2	Summer
BJJS-2	Pycnonotus sinensis	1	Y2	Summer
BJJS-2	Turdus merula	1	Y2	Summer
BJJS-2	Passer montanus	2	Y2	Summer
WYGJC-1	Copsychus saularis	1	Y2	Summer
WYGJC-1	Passer montanus	3	Y2	Summer
WYGJC-1	Pycnonotus sinensis	2	Y2	Summer
WYGJC-1	Motacilla cinerea	1	Y2	Summer
WYGJC-1	Turdus merula	3	Y2	Summer
WYGJC-2	Zosterops simplex	3	Y2	Summer
WYGJC-2	Copsychus saularis	1	Y2	Summer
WYGJC-2	Passer montanus	2	Y2	Summer
WYGJC-2	Turdus merula	1	Y2	Summer
WYGJC-2	Pycnonotus sinensis	1	Y2	Summer
WYGJC-2	Acridotheres cristatellus	2	Y2	Summer
WYGJC-2	Ardeola bacchus	1	Y2	Summer
JNSD-1	Turdus merula	2	Y2	Summer
JNSD-1	Turdus merula	1	Y2	Summer
JNSD-1	Hirundo rustica	1	Y2	Summer
JNSD-1	Pycnonotus jocosus	2	Y2	Summer
JNSD-2	Turdus merula	2	Y2	Summer
JNSD-2	Pycnonotus sinensis	1	Y2	Summer
JNSD-2	Parus minor	1	Y2	Summer
JNSD-2	Spilopelia chinensis	1	Y2	Summer
JNSD-2	Prinia inornata	1	Y2	Summer
JNSD-2	Copsychus saularis	1	Y2	Summer
JNSD-3	Zosterops simplex	3	Y2	Summer
JNSD-3	Passer montanus	6	Y2	Summer
JNSD-3	Passer montanus	3	Y2	Summer
JNSD-3	Pycnonotus sinensis	1	Y2	Summer
JNSD-3	Turdus merula	1	Y2	Summer
JNSD-3	Hirundo rustica	3	Y2	Summer
JNSD-3	Urocissa erythroryncha	2	Y2	Summer
JNSD-3	Acridotheres cristatellus	1	Y2	Summer
JNSD-4	Zosterops simplex	4	Y2	Summer
JNSD-4	Aethopyga christinae	1	Y2	Summer
JNSD-4	Turdus merula	2	Y2	Summer
JNSD-4	Pycnonotus sinensis	2	Y2	Summer
JNSD-4	Passer montanus	3	Y2	Summer
JNSD-4	Turdus merula	1	Y2	Summer
JNSD-5	Copsychus saularis	1	Y2	Summer
JNSD-5	Hirundo rustica	2	Y2	Summer
JNSD-5	Passer montanus	3	Y2	Summer
JNSD-5	Zosterops simplex	3	Y2	Summer
JNSD-5	Pycnonotus sinensis	1	Y2	Summer
JNSD-5	Pycnonotus jocosus	2	Y2	Summer
JNSD-6	Pycnonotus sinensis	1	Y2	Summer
JNSD-6	Parus minor	1	Y2	Summer
JNSD-6	Nycticorax nycticorax	2	Y2	Summer
JNSD-6	Ardeola bacchus	1	Y2	Summer
JNSD-6	Passer montanus	3	Y2	Summer
JNSD-7	Pycnonotus sinensis	2	Y2	Summer
JNSD-7	Passer montanus	3	Y2	Summer
JNSD-7	Ardeola bacchus	1	Y2	Summer
JNSD-7	Pycnonotus sinensis	1	Y2	Summer
JNSD-7	Passer montanus	2	Y2	Summer
FRY-1	Hirundo rustica	2	Y2	Summer
FRY-1	Spilopelia chinensis	2	Y2	Summer
FRY-1	Zosterops simplex	3	Y2	Summer
FRY-1	Turdus merula	2	Y2	Summer
FRY-1	Pycnonotus sinensis	1	Y2	Summer
XLS-1	Passer montanus	4	Y2	Summer
XLS-1	Pycnonotus sinensis	1	Y2	Summer
XLS-2	Turdus merula	1	Y2	Summer
XLS-2	Pycnonotus sinensis	2	Y2	Summer
XLS-2	Pycnonotus jocosus	1	Y2	Summer
XLS-2	Hirundo rustica	2	Y2	Summer
XLS-2	Spilopelia chinensis	1	Y2	Summer
SOSJC-1	Copsychus saularis	1	Y2	Summer
SOSJC-1	Pycnonotus sinensis	2	Y2	Summer
SOSJC-1	Hirundo rustica	1	Y2	Summer
SOSJC-1	Passer montanus	3	Y2	Summer
SOSJC-1	Turdus merula	1	Y2	Summer
SOSJC-2	Passer montanus	2	Y2	Summer
SOSJC-2	Turdus merula	1	Y2	Summer
SOSJC-2	Pycnonotus sinensis	1	Y2	Summer
SOSJC-2	Spilopelia chinensis	1	Y2	Summer
SOSJC-2	Pycnonotus sinensis	1	Y2	Summer
SOSJC-2	Zosterops simplex	5	Y2	Summer
SOSJC-3	Pycnonotus sinensis	2	Y2	Summer
SOSJC-3	Turdus merula	1	Y2	Summer
SOSJC-3	Pycnonotus jocosus	2	Y2	Summer
SOSJC-3	Turdus merula	2	Y2	Summer
SOSJC-3	Prinia flaviventris	1	Y2	Summer
SOSJC-3	Hirundo rustica	1	Y2	Summer
SOSJC-3	Zosterops simplex	3	Y2	Summer
SOSJC-3	Turdus merula	1	Y2	Summer
KQXQ-1	Spilopelia chinensis	1	Y2	Summer
KQXQ-1	Pterorhinus perspicillatus	3	Y2	Summer
KQXQ-1	Hirundo rustica	4	Y2	Summer
KQXQ-1	Pica pica	2	Y2	Summer
KQXQ-1	Acridotheres cristatellus	2	Y2	Summer
KQXQ-1	Turdus merula	1	Y2	Summer
KQXQ-1	Turdus merula	3	Y2	Summer
KQXQ-2	Passer montanus	2	Y2	Summer
KQXQ-2	Turdus merula	1	Y2	Summer
KQXQ-2	Pycnonotus jocosus	2	Y2	Summer
KQXQ-2	Pica pica	1	Y2	Summer
KQXQ-2	Copsychus saularis	1	Y2	Summer
KQXQ-2	Pycnonotus sinensis	1	Y2	Summer
KQXQ-2	Passer montanus	2	Y2	Summer
KQXQ-3	Passer montanus	3	Y2	Summer
KQXQ-3	Passer montanus	2	Y2	Summer
KQXQ-3	Spilopelia chinensis	1	Y2	Summer
KQXQ-3	Turdus merula	1	Y2	Summer
KQXQ-3	Turdus merula	1	Y2	Summer
KQXQ-3	Acridotheres cristatellus	2	Y2	Summer
KQXQ-3	Pycnonotus sinensis	3	Y2	Summer
KQXQ-3	Copsychus saularis	1	Y2	Summer
KQXQ-3	Zosterops simplex	4	Y2	Summer
WSL-1	Passer montanus	2	Y2	Summer
WSL-1	Hirundo rustica	3	Y2	Summer
WSL-1	Pycnonotus sinensis	2	Y2	Summer
WSL-1	Eudynamys scolopaceus	1	Y2	Summer
WSL-2	Spilopelia chinensis	1	Y2	Summer
WSL-2	Turdus merula	1	Y2	Summer
WSL-2	Turdus merula	1	Y2	Summer
WSL-2	Copsychus saularis	1	Y2	Summer
WSL-2	Pycnonotus sinensis	2	Y2	Summer
WSL-2	Passer montanus	3	Y2	Summer
GLTY-1	Turdus merula	2	Y2	Summer
GLTY-1	Pycnonotus sinensis	1	Y2	Summer
GLTY-1	Hirundo rustica	2	Y2	Summer
GLTY-2	Zosterops simplex	3	Y2	Summer
GLTY-2	Copsychus saularis	2	Y2	Summer
GLTY-2	Pycnonotus jocosus	1	Y2	Summer
GLTY-2	Parus minor	1	Y2	Summer
GLTY-2	Passer montanus	5	Y2	Summer
GLTY-3	Pycnonotus sinensis	3	Y2	Summer
GLTY-3	Copsychus saularis	1	Y2	Summer
GLTY-3	Passer montanus	10	Y2	Summer
GLTY-3	Pycnonotus jocosus	3	Y2	Summer
GLTY-3	Spilopelia chinensis	2	Y2	Summer
GLTY-3	Turdus merula	2	Y2	Summer
GLTY-3	Gracupica nigricollis	3	Y2	Summer
GLTY-3	Motacilla alba	1	Y2	Summer
GLTY-3	Copsychus saularis	1	Y2	Summer
GLTY-3	Hirundo rustica	3	Y2	Summer
JDTL-1	Pycnonotus sinensis	1	Y2	Summer
JDTL-1	Pycnonotus sinensis	2	Y2	Summer
JDTL-1	Spilopelia chinensis	1	Y2	Summer
JDTL-1	Passer montanus	3	Y2	Summer
JDTL-1	Turdus merula	1	Y2	Summer
JDTL-1	Hirundo rustica	1	Y2	Summer
JDTL-2	Turdus merula	1	Y2	Summer
JDTL-2	Copsychus saularis	1	Y2	Summer
JDTL-2	Prinia flaviventris	1	Y2	Summer
JDTL-2	Pycnonotus sinensis	2	Y2	Summer
HRBJ-1	Copsychus saularis	1	Y2	Summer
HRBJ-1	Turdus merula	1	Y2	Summer
HRBJ-1	Parus minor	1	Y2	Summer
HRBJ-1	Turdus merula	1	Y2	Summer
HRBJ-1	Pycnonotus sinensis	1	Y2	Summer
HRBJ-1	Zosterops simplex	3	Y2	Summer
HRBJ-1	Spilopelia chinensis	1	Y2	Summer
HRBJ-2	Zosterops simplex	4	Y2	Summer
HRBJ-2	Spilopelia chinensis	1	Y2	Summer
HRBJ-2	Hirundo rustica	2	Y2	Summer
HRBJ-2	Orthotomus sutorius	1	Y2	Summer
HRBJ-2	Pycnonotus sinensis	1	Y2	Summer
[truncated: 2,985 more rows]

## Sheet: residential name comparison
Residential name	Transect name	Group
Binjiang Lijing Riverside Garden	BJLJ-1	Y1
	BJLJ-2	Y1
Waterside Fragrance Garden	BSFZ-1	Y1
Donghuang Garden	DHHY-1	Y1
Jiangbin Jincheng	JBJC-1	Y1
	JBJC-2	Y1
Junlin Min River	JLMJ-1	Y1
Junlin Tianhua	JLTH-1	Y1
	JLTH-2	Y1
Jinniu Mountain University Residence Community	JNSGX-1	Y1
Golden Homeland	JSJY-1	Y1
	JSJY-2	Y1
Rongqiao Jinjiang	RQJJ-1	Y1
	RQJJ-2	Y1
	RQJJ-3	Y1
Pacific City	TPYC-1	Y1
Xiachi Community	XCXQ-1	Y1
Xiangjiang Pearl	XJMZ-1	Y1
	XJMZ-2	Y1
	XJMZ-3	Y1
	XJMZ-4	Y1
	XJMZ-5	Y1
Beijing Jinshan	BJJS-1	Y2
	BJJS-2	Y2
Furong Garden	FRY-1	Y2
Gulou Courtyard	GLTY-1	Y2
	GLTY-2	Y2
	GLTY-3	Y2
Hairun Riverside Garden	HRBJ-1	Y2
	HRBJ-2	Y2
	HRBJ-3	Y2
	HRBJ-4	Y2
Jindi Tianlan	JDTL-1	Y2
	JDTL-2	Y2
Jiangnan Shuicheng – Meiyu	JNSD-1	Y2
	JNSD-2	Y2
	JNSD-3	Y2
	JNSD-4	Y2
	JNSD-5	Y2
	JNSD-6	Y2
	JNSD-7	Y2
Kuiqi Community	KQXQ-1	Y2
	KQXQ-2	Y2
	KQXQ-3	Y2
Shiou Shangjiangcheng	SOSJC-1	Y2
	SOSJC-2	Y2
	SOSJC-3	Y2
Wenshanli Community	WSL-1	Y2
	WSL-2	Y2
Wuyi International City	WYGJC-1	Y2
	WYGJC-2	Y2
Xinlongsheng Garden	XLS-1	Y2
	XLS-2	Y2
C&D Rongshu Bay	JFRSW-1	Y3
	JFRSW-2	Y3
	JFRSW-3	Y3
Jinxiang Jiayuan	JXJY-1	Y3
	JXJY-2	Y3
Mingcheng Zijinxuan	MCZJX-1	Y3
	MCZJX-2	Y3
Vanke Jinyu International	WKJY-1	Y3
	WKJY-2	Y3
	WKJY-3	Y3
Vanke Cloud City	WKYC-1	Y3
	WKYC-2	Y3
Xiangpu Yuan	XPY-1	Y3
	XPY-2	Y3
	XPY-3	Y3
CSCEC Xiangzhang South Bank	XZNA-1	Y3
	XZNA-2	Y3
Yongjing Bay	YJW-1	Y3
	YJW-2	Y3
Zhongfa Impression Bund	YXWT-1	Y3
	YXWT-2	Y3
	YXWT-3	Y3
	YXWT-4	Y3
	YXWT-5	Y3
Zhonggeng Xiangjiang Wanli	ZGXJ-1	Y3

## Sheet: construction year
Residential Area Types	Residential Area Name	Construction Year
Y1	Jinniu Mountain University Residence Community	1999
	Jiangbin Jincheng	2001
	Golden Homeland	2002
	Donghuang Garden	2002
	Xiachi Community	2002
	Waterside Fragrance Garden	2003
	Xiangjiang Pearl	2004
	Junlin Tianhua	2004
	Pacific City	2004
	Rongqiao Jinjiang	2005
	Junlin Min River	2005
	Binjiang Lijing Riverside Garden	2005
Y2	Xinlongsheng Garden	2006
	Beijing Jinshan	2006
	Wenshanli Community	2006
	Gulou Courtyard	2007
	Wuyi International City	2007
	Jiangnan Shuicheng – Meiyu	2008
	Hairun Riverside Garden	2008
	Furong Garden	2010
	Shiou Shangjiangcheng	2012
	Kuiqi Community	2013
	Jindi Tianlan	2014
Y3	Jinxiang Jiayuan	2016
	Zhonggeng Xiangjiang Wanli	2016
	Zhongfa Impression Bund	2016
	Mingcheng Zijinxuan	2019
	Xiangpu Yuan	2020
	Vanke Cloud City	2021
	C&D Rongshu Bay	2021
	Yongjing Bay	2021
	CSCEC Xiangzhang South Bank	2021
	Vanke Jinyu International	2022
