# Supplementary material for: Avian diversity patterns across residential neighbourhoods of different development stages: Insights from a subtropical waterfront metropolis in China
Source: Biodivers Data J. 2025 Nov 5;13:e171169. doi: 10.3897/BDJ.13.e171169 (PMC12612849; doi:10.3897/BDJ.13.e171169)
Supplement: Supplementary material 2 — Values of all independent variables [file bdj-13-e171169-s002.xlsx]

## Sheet: variables
sample	group	Greening Rate (GR)	Floor Area Ratio (FAR)	Building Density (BD)	Average Building Height (ABH)	Average Tree Height (ATH)	Average Tree Crown Base Height (ATCBH)	Average Diameter at Breast Height (ADBH)	Average Tree Crown Width (E-W) (ATCW_EW)	Average Tree Crown Width (N-S)	Average Shrub Height (ASH)	Average Herbaceous Plant Height (AHPH)	Tree Shannon Index (TH')	Tree Evenness (TJ')	Shrub Shannon Index (SH')	Shrub Evenness (SJ')	Herbaceous Species Richness (HS)	Herbaceous Evenness (HJ')
BJJS-1	Y2	0.3	2.5	31.68	32.7	10.5778	3.15556	51.6667	4.02222	4.16667	0.76	0.058	1.98488	0.62616	1.58626	0.683166	5	0.65278
BJJS-2	Y2	0.3	2.5	31.68	32.7	12.2	5.46667	49.3333	4.06667	4.4	0.684	0.279444	1.61435	0.624517	1.52108	0.655093	6	0.641574
BJLJ-1	Y1	0.33	2.1	29.0627	18.3	10.2692	4.18462	49.1538	3.61538	4.10769	0.733333	0.06	2.31637	0.625972	1.04088	0.656725	2	0.623655
BJLJ-2	Y1	0.33	2.1	29.0627	18.3	15.6286	8.28571	80.8571	4.95714	5.8	1.2	2.95625	1.68451	0.600036	0.712117	0.449296	8	0.665654
BSFZ-1	Y1	0.3	1.8	33.5034	27.6	9.5375	4.6625	34.875	4.65	4.8625	1.275	0.435	1.80627	0.602091	1.32085	0.660426	6	0.636939
DHHY-1	Y1	0.31	2.3	43.0881	18.9	17.5	7.25	82	9.15	10.2	0.64	0.0341667	0.500402	0.500402	0	0	6	0.606778
FRY-1	Y2	0.2	2.55	27.01	24	13.04	2.61111	39.9	5.48	5.68	1.08	0.0581667	2.24595	0.676099	1.55298	0.668831	10	0.501598
GLTY-1	Y2	0.38	1.57	30.84	25.6	8.175	2.03125	53.5	3.28	3.66	1.51111	0.03375	1.96838	0.656127	1.05768	0.667324	4	0.620384
GLTY-2	Y2	0.38	1.57	30.84	25.6	6.85	6.21538	59.5385	3.56923	3.12308	1.25	0.02625	2.3947	0.667985	1.3311	0.665549	4	0.531268
GLTY-3	Y2	0.38	1.57	30.84	25.6	4.8125	21.0562	40.625	12.2875	13.6125	0.4625	0.01	1.92512	0.641707	1.32131	0.660653	2	0.410116
HRBJ-1	Y2	0.341	2.27	26.66	22	12.71	5.24	36.1875	5.84	5.74	0.763	0.103333	2.14742	0.646437	1.42083	0.611919	6	0.617594
HRBJ-2	Y2	0.341	2.27	26.66	22	14.9727	4.93	76.9091	6.7	6.77273	0.79	0.22	2.24009	0.647532	1.60375	0.690699	6	0.613933
HRBJ-3	Y2	0.341	2.27	26.66	22	10.1667	4.28571	31	5.53333	5.775	0.575	0.243333	2.05035	0.57193	1.2882	0.644101	3	0.656962
HRBJ-4	Y2	0.341	2.27	26.66	22	11.9385	4.16667	62.4615	5.59231	5.50769	0.74625	0.274167	2.36189	0.638271	1.35084	0.675421	6	0.658826
JBJC-1	Y1	0.25	1.925	28.7849	20.1	9.44	4.28	56.9	5.58	6.28	0.646	0.0616667	2.24595	0.676099	1.31496	0.65748	6	0.68051
JBJC-2	Y1	0.25	1.925	28.7849	20.1	11.525	4.775	38.25	5.75	5.7375	0.41875	0.145714	1.77703	0.592344	1.33063	0.665315	7	0.644615
JDTL-1	Y2	0.3	2.76	12.45	73.6	10.0417	2.80714	90.5714	5.27143	4.75	0.58	0.528889	2.36039	0.658414	1.52249	0.655701	6	0.581307
JDTL-2	Y2	0.3	2.76	12.45	73.6	11.8214	3.9625	54.125	4.85	4.675	0.41	0.09	1.70866	0.608636	1.48957	0.641524	5	0.599262
JFRSW-1	Y3	0.3	1.82	25.97	42.7	16.8571	5.85714	52.7143	8.55714	8.57143	1	0.385333	1.86368	0.663856	1.69314	0.654997	5	0.62205
JFRSW-2	Y3	0.3	1.82	25.97	42.7	10.375	3.95	34.25	6.0625	6.4625	0.76	0.644	1.95619	0.652062	1.60659	0.691919	5	0.679949
JFRSW-3	Y3	0.3	1.82	25.97	42.7	9.94444	3.67778	45.5556	5.92222	6.1	0.691667	0.443333	2.09114	0.659681	1.68519	0.65192	5	0.680329
JLMJ-1	Y1	0.28	4.05	22.9749	41.1	12.45	1.75	59.875	4.5875	4.525	0.786	0.088	1.91462	0.638206	1.60819	0.692609	5	0.620958
JLTH-1	Y1	0.2	4.3	22.0738	40.7	6.45	4.425	27.75	3.1	3.45	1.27	0.0557143	1.00272	0.501359	1.27732	0.638662	7	0.484755
JLTH-2	Y1	0.2	4.3	22.0738	40.7	6.8	3.66	46.2	3.9	4.12	1.1375	0.0555556	1.51711	0.653382	1.37787	0.688934	6	0.452659
JNSD-1	Y2	0.3016	2.36	20.15	31.1	11.24	4.69	67.1	5.01	5.21	0.9	0.026	2.13977	0.644136	1.3085	0.654248	5	0.618808
JNSD-2	Y2	0.3016	2.36	20.15	31.1	12.1333	4.53333	71.6667	5.93333	6.1	0.73	0.042	1.9864	0.626638	1.6006	0.689339	5	0.648077
JNSD-3	Y2	0.3016	2.36	20.15	31.1	10.05	3.76	39.2	4.53	4.67	1.12	0.4675	2.1822	0.656907	1.60306	0.690402	8	0.65319
JNSD-4	Y2	0.3016	2.36	20.15	31.1	8.77273	5.56364	37.3636	4.00909	3.97273	0.696	0.035	1.91612	0.553884	1.6025	0.69016	7	0.663306
JNSD-5	Y2	0.3016	2.36	20.15	31.1	12.7455	6.25455	49.6364	4.7	4.84545	0.6	0.211667	2.15264	0.622252	1.25761	0.628805	6	0.598475
JNSD-6	Y2	0.3016	2.36	20.15	31.1	9.55556	3.98889	42.5556	4.14444	4.6	0.74	0.105833	1.42101	0.448279	0.903353	0.569952	8	0.598524
JNSD-7	Y2	0.3016	2.36	20.15	31.1	12.6818	3.08182	50	6.10909	6.06364	0.875	0.17	2.20005	0.635956	1.77293	0.685863	5	0.462306
JNSGX-1	Y1	0.25	2.65	42.1048	31.7	16.6429	9.16667	119.667	5.47778	6.55556	0.7	0.195556	1.79527	0.639488	1.37628	0.688142	6	0.573912
JSJY-1	Y1	0.367	1.6	29.8899	25.2	10.8222	6.48889	83.4444	5.57778	5.65556	0.482	0.067	1.72909	0.545466	1.29715	0.648575	5	0.586375
JSJY-2	Y1	0.367	1.6	29.8899	25.2	12.525	6.2125	114.625	6.6125	6.7	0.536	0.169333	1.61352	0.537841	1.60697	0.692086	5	0.633258
JXJY-1	Y3	0.23	2.8	22.85	69.1	9.6	3.93333	35.1333	4.11111	4.45556	0.727778	0.25	1.47832	0.492773	1.015	0.640395	1	0
JXJY-2	Y3	0.23	2.8	22.85	69.1	13.5	5.08182	43.9091	4.7	4.19091	0.4875	0.117273	2.09299	0.660265	1.31959	0.659795	11	0.58245
KQXQ-1	Y2	0.37	3.4	20.7	53.7	8.47	2.78889	29.7	5.64	5.41	0.62	0.07	2.0692	0.622892	1.59431	0.686631	6	0.620138
KQXQ-2	Y2	0.37	3.4	20.7	53.7	5.28889	1.825	29.5556	4.93333	5.02222	0.76375	0.173333	1.98162	0.625131	1.30656	0.653282	2	0.693147
KQXQ-3	Y2	0.37	3.4	20.7	53.7	5.83636	1.97273	27.5455	4.45455	4.7	0.8825	0.0725	2.1823	0.630826	1.3381	0.669049	2	0.630086
MCZJX-1	Y3	0.3	3.2	16.23	46	10.0583	2.96667	53.3333	6.025	6.3	0.78	0.192	2.34926	0.655309	1.60534	0.691381	5	0.657696
MCZJX-2	Y3	0.3	3.2	16.23	46	8.28667	3.02	33.2667	5.16667	5.36	0.81375	0.243333	2.52593	0.646533	1.32854	0.664269	6	0.631091
RQJJ-1	Y1	0.3	3.2	12.6105	69.3	10.1143	3.55714	52.4286	6.64286	7.17143	0.96	0.0741667	1.73255	0.617148	1.58444	0.68238	6	0.573507
RQJJ-2	Y1	0.3	3.2	12.6105	69.3	13.5125	4.45	52.75	6.7625	6.9375	0.428	0.074	1.63753	0.545842	1.54369	0.664832	5	0.602082
RQJJ-3	Y1	0.3	3.2	12.6105	69.3	11.5714	2.88571	54	7.21429	7.24286	1.05	0.087	1.72339	0.613885	1.73878	0.672654	5	0.665641
SOSJC-1	Y2	0.5	2.5	17.51	43.4	11.62	4.01	49.1	7.22	7.14	0.6675	0.114762	2.17715	0.655388	1.37085	0.685424	7	0.550993
SOSJC-2	Y2	0.5	2.5	17.51	43.4	11.7444	5.47778	52	6.31111	6.54444	0.764	0.1275	1.9391	0.611718	1.6085	0.692744	6	0.623687
SOSJC-3	Y2	0.5	2.5	17.51	43.4	11.4	4.38182	47.6364	6.99091	7.26364	0.85875	0.33	2.02306	0.584796	1.30126	0.650631	9	0.640975
TPYC-1	Y1	0.27	3.1	41.1906	30.1	7.94	1.96	91.1	5.77	5.93	1.05625	0.555	2.15973	0.650144	1.33594	0.667972	6	0.658894
WKJY-1	Y3	0.3	2.9	19.77	53.9	9.4	3.25	49.5	4.95	5.175	0.58375	0.24875	1.23668	0.618342	1.91743	0.639145	4	0.644914
WKJY-2	Y3	0.3	2.9	19.77	53.9	9.27143	2.81429	41.2857	5.67143	5.72857	0.541111	0.14	1.61357	0.574766	2.08987	0.65928	8	0.611475
WKJY-3	Y3	0.3	2.9	19.77	53.9	12.3	4.13333	34.6667	4.26667	4.3	0.522143	0.229167	1.01766	0.642074	1.80291	0.64221	6	0.479854
WKYC-1	Y3	0.3	2.5	15.08	128.2	10.4	3.3	33.6	5.68	5.6	0.83	0.503333	1.43276	0.617055	1.5882	0.684001	6	0.608675
WKYC-2	Y3	0.3	2.5	15.08	128.2	10.5	3.48333	31.5	5.16667	5.01667	0.879167	0.12	1.57145	0.676785	1.26991	0.634956	7	0.659079
WSL-1	Y2	0.29	2.89	20.91	19.8	7.84	1.85714	95.6429	3.31429	3.94286	0.75	0.118889	1.42413	0.613339	1.29573	0.647866	6	0.49058
WSL-2	Y2	0.29	2.89	20.91	19.8	7.75	21.25	55	3.4	3.35	0.483333	0.0475	0.636514	0.636514	1.07179	0.676227	4	0.65053
WYGJC-1	Y2	0.35	2.5	22.03	27.5	8.45	4.03571	46.5	3.50714	3.73571	0.8625	0.347857	2.37413	0.623565	1.3053	0.652649	7	0.678458
WYGJC-2	Y2	0.35	2.5	22.03	27.5	7.94286	3.76429	42	4.45714	4.62857	1.023	0.265556	2.23469	0.58694	1.58179	0.681241	9	0.614361
XCXQ-1	Y1	0.35	1.5	42.3311	21.6	10.9	6.15	38.75	4.725	4.975	1.475	0.208333	1.27703	0.638517	1.35068	0.675341	6	0.683608
XJMZ-1	Y1	0.45	1.58	20.9624	26.6	10.5667	4.15556	141.889	5.14444	5.03333	1	0.04	1.81917	0.573885	1.5924	0.685809	5	0.666084
XJMZ-2	Y1	0.45	1.58	20.9624	26.6	12.87	5.69	53.9	4.39	5	1.1125	0.37	1.93753	0.583253	1.35842	0.679208	4	0.629496
XJMZ-3	Y1	0.45	1.58	20.9624	26.6	9.23571	3.92143	50.8571	3.00714	3.3	0.9375	0.0716667	2.29719	0.603355	1.36572	0.682862	6	0.618162
XJMZ-4	Y1	0.45	1.58	20.9624	26.6	10.7455	5.67273	39.0909	4.07273	4.49091	1.125	0.282	2.00837	0.580548	1.76703	0.68358	5	0.648755
XJMZ-5	Y1	0.45	1.58	20.9624	26.6	8.78571	4.27333	76.6	3.43333	3.55333	1.02778	0.0814286	2.18053	0.572716	0.90443	0.570632	7	0.620343
XLS-1	Y2	0.25	1.925	35.83	24.5	8.62857	3.48	42.2857	4.25714	4.51429	1.06	0.0685714	1.4695	0.523448	1.59188	0.685584	7	0.648531
XLS-2	Y2	0.25	1.925	35.83	24.5	14.0111	4.6875	40.5556	5.01111	5.37778	1.05	0.115	2.08677	0.658302	0.868839	0.548177	3	0.579445
XPY-1	Y3	0.3	2.42	15.01	56.4	9.85556	2.95556	35.7778	13.8667	6.58889	0.85875	0.185	1.94193	0.61261	1.27072	0.635361	4	0.458433
XPY-2	Y3	0.3	2.42	15.01	56.4	9.80882	3.12	33.05	5.71	5.84	0.658095	0.256042	2.59402	0.634628	1.85593	0.661097	8	0.570254
XPY-3	Y3	0.3	2.42	15.01	56.4	8.85714	2.68571	28.1429	5.95714	6.3	1.0875	0.23	1.9133	0.681533	1.30709	0.653544	5	0.671767
XZNA-1	Y3	0.35	2	10.89	54	9	1.93333	47.6667	7.53333	6.73333	0.55	0.141333	1.02965	0.649639	1.71027	0.661622	5	0.560511
XZNA-2	Y3	0.35	2	10.89	54	10.5833	3.51667	37.8333	5.53333	5.38333	0.73	0.605833	1.6716	0.646661	1.58803	0.683926	6	0.64047
YJW-1	Y3	0.353	2.9	18.6	28.9	7.64167	3.7	34.5	4.85	4.95	0.89	0.17625	2.33227	0.650569	1.74135	0.673646	4	0.680428
YJW-2	Y3	0.353	2.9	18.6	28.9	7.53333	2.55	38.1667	5.55833	5.65	0.652143	0.213542	2.38076	0.664097	1.87609	0.668277	8	0.649711
YXWT-1	Y3	0.3	2.99	14.35	91.7	10.8727	2.66364	37.9091	6.57273	7.46364	0.916	0.4475	2.30494	0.666278	1.60666	0.691952	4	0.511844
YXWT-2	Y3	0.3	2.99	14.35	91.7	9.25714	2.82143	35.5	5.49286	5.69286	1.0775	0.541667	2.37847	0.624703	1.36277	0.681383	6	0.671457
YXWT-3	Y3	0.3	2.99	14.35	91.7	9.51429	2.8	31.8571	6.34286	6.9	0.88625	0.44	1.73233	0.617067	1.35395	0.676973	5	0.626641
YXWT-4	Y3	0.3	2.99	14.35	91.7	7.97273	3.88182	32.2727	5.51818	5.68182	0.828	0.72	2.22009	0.641749	1.60921	0.693048	2	0.669328
YXWT-5	Y3	0.3	2.99	14.35	91.7	9.54	5.73	41.8	5.76	5.7	0.81	0.565556	2.15426	0.648495	1.60697	0.692086	3	0.590737
ZGXJ-1	Y3	0.3	2	16.94	55.1	8.98462	4.70769	59.2308	5.35385	5.76154	0.8	0.7025	2.366	0.639382	1.67173	0.646712	6	0.588593

## Sheet: VIF value
Independent Variable	VIF Value
Greening Rate (GR)	1.453
Floor Area Ratio (FAR)	1.655
Building Density (BD)	1.394
Average Building Height (ABH)	1.683
Average Tree Height (ATH)	1.613
Average Tree Crown Base Height (ATCBH)	2.007
Average Diameter at Breast Height (ADBH)	1.506
Average Tree Crown Width (E-W) (ATCW_EW)	3.958
Average Tree Crown Width (N-S) (ATCW_NS)	4.616
Average Shrub Height (ASH)	1.44
Average Herbaceous Plant Height (AHPH)	1.258
Tree Shannon Index (TH')	1.935
Tree Evenness (TJ')	1.687
Shrub Shannon Index (SH')	3.057
Shrub Evenness (SJ')	3.628
Herbaceous Species Richness (HS)	1.232
Herbaceous Evenness (HJ')	1.348
